# Supplementary material for: Sensory evaluation of poultry meat: A comparative survey of results from normal sighted and blind people
Source: PLoS One. 2019 Jan 30;14(1):e0210722. doi: 10.1371/journal.pone.0210722 (PMC6353138; doi:10.1371/journal.pone.0210722)
Supplement: S1 Dataset — (XLS) [file pone.0210722.s010.xls]

## Sheet: Breast meat - Sighted Panelists
No	People	Meat type	Scheet	Species	Colour	Smell	Taste	Tendernes	Juiciness	Overall liking		Species	Color	Smell	Taste	Tenderness	Juiciness	Overall liking
1	1	1	1	1	3	4	5	5	5	5
2	1	1	2	1	3	4	3	4	3	4		1-Broiler chicken	3.78788	3.70455	4.06061	4.25758	4.0303	3.89394
3	1	1	3	1	2	3	4	3	4	3
4	1	1	4	1	4	3	3	4	3	3
5	1	1	5	1	3	4	4	4	3	3
6	1	1	6	1	3	3	3	4	4	3		2-Turkeys	3.55303	3.53788	3.32576	3.09091	3.60606	3.15909
7	1	1	7	1	4	3	5	4	5	5
8	1	1	8	1	4	3	3	4	5	3
9	1	1	9	1	4	3	2	4	4	2
10	1	1	10	1	3	3	4	4	3	3		3-Ducks	3.12121	3.24242	3.0303	2.88636	2.93939	2.90152
11	1	1	11	1	4	4	5	5	3	4
12	1	1	12	1	4	4	4	4	4	4
13	1	1	13	1	3	4	5	5	4	5
14	1	1	14	1	3	4	4	3	4	3		4-Capon	4.12121	4.15152	4.17424	4.40152	4.08333	4.24242
15	1	1	15	1	5	5	5	5	5	5
16	1	1	16	1	5	4	4	4	4	4
17	1	1	17	1	4	3	4	4	3	4
18	1	1	18	1	4	3	4	4	4	4		5-Guinea fowl	3.56061	3.40152	3.69697	4	3.74242	3.68939
19	1	1	19	1	4	4	4	4	5	4
20	1	1	20	1	4	4	5	5	5	5
21	1	1	21	1	5	3	5	5	5	5
22	1	1	22	1	4	3	3	4	5	4		6-Goose	3	3.27273	3.13636	2.68939	2.80303	3.0303
23	1	1	23	1	4	4	4	4	4	4
24	1	1	24	1	4	4	4	5	5	4
25	1	1	25	1	4	4	5	4	4	4
26	1	1	26	1	5	3	5	5	5	5
27	1	1	27	1	5	4	5	4	4	5
28	1	1	28	1	4	4	5	4	5	5
29	1	1	29	1	5	5	5	4	5	5
30	1	1	30	1	3	4	4	5	4	3
31	1	1	31	1	4	3	4	5	5	4
32	1	1	32	1	3	3	4	4	5	4
33	1	1	33	1	3	3	4	4	4	4
34	1	1	34	1	4	3	4	4	3	3
35	1	1	35	1	4	4	4	3	3	4
36	1	1	36	1	4	3	4	4	3	4
37	1	1	37	1	4	4	5	5	4	5
38	1	1	38	1	4	4	4	5	5	4
39	1	1	39	1	3	4	4	4	4	4
40	1	1	40	1	4	3	5	4	4	4
41	1	1	41	1	4	4	3	5	4	3
42	1	1	42	1	5	4	4	4	3	4
43	1	1	43	1	3	2	2	5	4	3
44	1	1	44	1	4	4	4	4	4	4
45	1	1	45	1	3	4	4	4	4	4
46	1	1	46	1	4	4	4	3	2	2
47	1	1	47	1	4	4	5	4	3	4
48	1	1	48	1	3	3	3	3	4	3
49	1	1	49	1	3	3	3	4	5	3
50	1	1	50	1	4	4	3	4	2	3
51	1	1	51	1	3	4	4	4	5	3
52	1	1	52	1	5	5	5	4	4	5
53	1	1	53	1	3	4	5	5	3	5
54	1	1	54	1	5	5	5	5	5	5
55	1	1	55	1	5	5	5	5	5	5
56	1	1	56	1	3	4	4	5	4	3
57	1	1	57	1	3	5	3	5	5	4
58	1	1	58	1	3	3	4	5	3	3
59	1	1	59	1	4	4	4	5	4	5
60	1	1	60	1	3	4	3	3	5	3
61	1	1	61	1	4	3	3	3	3	3
62	1	1	62	1	3	4	2	2	2	2
63	1	1	63	1	4	4	5	4	4	4
64	1	1	64	1	4	3	4	3	4	3
65	1	1	65	1	4	2	3	3	4	3
66	1	1	66	1	3	3	3	3	4	2
67	1	1	67	1	3	3	1	3	4	3
68	1	1	68	1	3	3	3	4	5	3
69	1	1	69	1	4	4	4	4	3	3
70	1	1	70	1	4	4	5	4	5	5
71	1	1	71	1	4	4	4	4	4	4
72	1	1	72	1	3	4	4	4	4	4
73	1	1	73	1	4	4	4	4	1	2
74	1	1	74	1	4	4	5	5	3	4
75	1	1	75	1	3	3	4	4	5	4
76	1	1	76	1	3	3	4	4	4	4
77	1	1	77	1	3	3	4	4	3	4
78	1	1	78	1	4	4	4	3	3	3
79	1	1	79	1	4	3	4	4	3	4
80	1	1	80	1	4	4	5	5	5	5
81	1	1	81	1	5	3	5	5	5	5
82	1	1	82	1	4	3	3	4	5	4
83	1	1	83	1	4	4	4	4	5	4
84	1	1	84	1	4	4	4	5	5	5
85	1	1	85	1	4	4	5	5	4	4
86	1	1	86	1	5	3	5	5	5	5
87	1	1	87	1	4	4	4	4	3	4
88	1	1	88	1	4	3	4	4	4	4
89	1	1	89	1	4	4	5	5	4	4
90	1	1	90	1	4	4	4	5	5	4
91	1	1	91	1	3	4	3	5	3	3
92	1	1	92	1	4	4	4	3	4	3
93	1	1	93	1	4	5	4	4	4	3
94	1	1	94	1	3	4	3	5	3	4
95	1	1	95	1	3	3	4	3	4	4
96	1	1	96	1	4	3	4	4	3	3
97	1	1	97	1	4	3	5	4	4	4
98	1	1	98	1	4	4	3	5	4	3
99	1	1	99	1	4	4	5	4	3	4
100	1	1	100	1	4	3	4	5	3	4
101	1	1	101	1	4	4	5	5	5	5
102	1	1	102	1	4	2	2	3	2	2
103	1	1	103	1	3	4	4	5	4	4
104	1	1	104	1	5	4	5	5	5	5
105	1	1	105	1	4	4	4	4	4	4
106	1	1	106	1	3	4	3	5	4	4
107	1	1	107	1	4	4	4	3	3	3
108	1	1	108	1	3	3	4	5	4	4
109	1	1	109	1	4	4	5	4	3	3
110	1	1	110	1	4	3	4	4	3	3
111	1	1	111	1	4	5	5	4	5	5
112	1	1	112	1	3	5	5	5	4	5
113	1	1	113	1	4	4	4	4	4	4
114	1	1	114	1	4	3	4	5	4	4
115	1	1	115	1	4	5	5	5	5	5
116	1	1	116	1	4	3	4	5	4	4
117	1	1	117	1	3	4	4	5	4	4
118	1	1	118	1	3	3	3	4	4	3
119	1	1	119	1	4	4	5	4	5	5
120	1	1	120	1	5	4	5	5	5	5
121	1	1	121	1	4	3	5	4	5	5
122	1	1	122	1	4	3	5	5	5	5
123	1	1	123	1	5	4	4	5	5	5
124	1	1	124	1	3	4	5	4	5	4
125	1	1	125	1	4	3	5	5	4	4
126	1	1	126	1	3	4	4	5	4	4
127	1	1	127	1	4	4	4	5	4	4
128	1	1	128	1	4	4	4	4	4	4
129	1	1	129	1	3	4	3	4	3	3
130	1	1	130	1	4	5	3	5	5	4
131	1	1	131	1	4	5	5	5	5	5
132	1	1	132	1	4	5	4	5	5	5
133	1	1	1	2	3	3	4	3	4	3
134	1	1	2	2	2	4	2	2	3	3
135	1	1	3	2	3	3	2	2	3	2
136	1	1	4	2	5	5	2	4	5	2
137	1	1	5	2	4	3	3	3	4	4
138	1	1	6	2	3	4	4	4	5	4
139	1	1	7	2	4	3	4	4	4	4
140	1	1	8	2	3	2	4	3	2	2
141	1	1	9	2	4	3	3	4	4	3
142	1	1	10	2	3	2	4	3	4	4
143	1	1	11	2	4	3	3	4	4	3
144	1	1	12	2	3	4	3	4	4	3
145	1	1	13	2	2	4	3	1	2	2
146	1	1	14	2	4	4	4	3	4	3
147	1	1	15	2	4	5	5	5	5	5
148	1	1	16	2	4	4	4	3	4	4
149	1	1	17	2	3	4	2	2	3	3
150	1	1	18	2	4	4	4	3	4	4
151	1	1	19	2	4	3	2	2	2	1
152	1	1	20	2	4	4	3	2	2	3
153	1	1	21	2	4	3	1	2	3	3
154	1	1	22	2	4	5	4	2	3	4
155	1	1	23	2	3	3	2	3	2	3
156	1	1	24	2	5	4	5	3	4	4
157	1	1	25	2	3	4	3	3	4	3
158	1	1	26	2	5	2	2	3	3	1
159	1	1	27	2	4	3	3	3	5	3
160	1	1	28	2	3	3	3	3	5	4
161	1	1	29	2	4	4	4	3	5	4
162	1	1	30	2	2	3	3	3	4	3
163	1	1	31	2	3	3	3	3	3	2
164	1	1	32	2	3	3	4	3	3	3
165	1	1	33	2	3	3	3	3	3	3
166	1	1	34	2	4	4	3	3	3	3
167	1	1	35	2	5	4	5	2	4	3
168	1	1	36	2	4	4	4	4	4	4
169	1	1	37	2	4	3	4	3	3	3
170	1	1	38	2	4	4	4	3	4	4
171	1	1	39	2	3	3	3	3	2	3
172	1	1	40	2	4	3	4	4	4	5
173	1	1	41	2	4	5	5	3	4	4
174	1	1	42	2	2	4	3	4	4	4
175	1	1	43	2	4	4	4	5	4	5
176	1	1	44	2	3	4	3	3	5	3
177	1	1	45	2	4	3	3	3	3	3
178	1	1	46	2	3	4	2	2	2	2
179	1	1	47	2	4	4	5	4	4	4
180	1	1	48	2	4	3	4	3	4	3
181	1	1	49	2	4	2	3	3	4	3
182	1	1	50	2	3	3	3	3	4	2
183	1	1	51	2	3	3	1	2	4	2
184	1	1	52	2	3	3	3	4	5	3
185	1	1	53	2	4	4	4	4	3	3
186	1	1	54	2	4	4	5	4	5	4
187	1	1	55	2	3	4	3	2	4	3
188	1	1	56	2	3	4	3	3	3	3
189	1	1	57	2	4	4	4	3	4	3
190	1	1	58	2	4	4	2	1	2	2
191	1	1	59	2	3	3	4	4	5	4
192	1	1	60	2	3	3	4	3	4	4
193	1	1	61	2	4	3	4	4	3	3
194	1	1	62	2	4	4	4	3	3	3
195	1	1	63	2	4	3	4	4	3	4
196	1	1	64	2	3	4	3	4	4	4
197	1	1	65	2	4	4	4	5	5	4
198	1	1	66	2	3	4	4	3	4	4
199	1	1	67	2	4	3	4	4	4	4
200	1	1	68	2	4	4	3	3	4	3
201	1	1	69	2	3	4	4	3	3	4
202	1	1	70	2	3	4	4	3	4	4
203	1	1	71	2	4	3	5	4	4	4
204	1	1	72	2	4	4	3	5	4	3
205	1	1	73	2	3	4	4	4	3	4
206	1	1	74	2	3	2	2	4	4	3
207	1	1	75	2	4	4	3	4	4	3
208	1	1	76	2	3	4	4	3	4	4
209	1	1	77	2	4	4	4	3	2	2
210	1	1	78	2	4	4	3	4	3	4
211	1	1	79	2	2	4	3	3	4	3
212	1	1	80	2	3	3	3	3	3	2
213	1	1	81	2	3	3	4	3	3	3
214	1	1	82	2	3	3	3	3	3	3
215	1	1	83	2	4	4	3	3	3	3
216	1	1	84	2	5	4	4	2	4	3
217	1	1	85	2	4	4	4	4	4	4
218	1	1	86	2	4	2	3	2	3	2
219	1	1	87	2	4	4	3	3	4	4
220	1	1	88	2	3	3	2	2	3	3
221	1	1	89	2	4	3	4	3	4	3
222	1	1	90	2	4	4	3	3	4	3
223	1	1	91	2	3	4	3	3	4	3
224	1	1	92	2	4	5	4	3	4	3
225	1	1	93	2	3	3	3	2	4	3
226	1	1	94	2	3	4	4	4	3	4
227	1	1	95	2	4	3	4	4	3	3
228	1	1	96	2	4	3	5	4	4	4
229	1	1	97	2	3	3	4	4	4	3
230	1	1	98	2	3	4	3	4	2	3
231	1	1	99	2	3	4	3	3	2	2
232	1	1	100	2	4	3	4	4	5	4
233	1	1	101	2	4	5	4	5	5	5
234	1	1	102	2	2	3	3	3	4	3
235	1	1	103	2	3	3	3	3	3	2
236	1	1	104	2	4	2	3	2	3	2
237	1	1	105	2	4	4	3	4	4	3
238	1	1	106	2	3	4	3	3	2	2
239	1	1	107	2	4	3	4	3	3	4
240	1	1	108	2	3	3	3	2	2	2
241	1	1	109	2	3	2	2	3	2	2
242	1	1	110	2	4	3	4	3	2	3
243	1	1	111	2	3	2	3	2	3	3
244	1	1	112	2	3	3	3	3	4	3
245	1	1	113	2	3	4	3	3	5	3
246	1	1	114	2	4	4	3	3	4	3
247	1	1	115	2	2	3	3	3	4	3
248	1	1	116	2	4	4	3	4	4	4
249	1	1	117	2	4	4	3	2	4	2
250	1	1	118	2	3	3	2	1	4	2
251	1	1	119	2	4	3	3	3	4	3
252	1	1	120	2	4	4	2	2	3	2
253	1	1	121	2	4	4	3	3	4	3
254	1	1	122	2	4	4	2	3	3	3
255	1	1	123	2	5	4	4	3	3	4
256	1	1	124	2	3	4	3	3	4	3
257	1	1	125	2	4	5	4	4	5	4
258	1	1	126	2	3	4	4	3	4	4
259	1	1	127	2	3	3	3	2	4	3
260	1	1	128	2	4	3	3	3	4	3
261	1	1	129	2	3	3	2	1	3	2
262	1	1	130	2	4	4	2	2	4	3
263	1	1	131	2	5	5	4	3	4	4
264	1	1	132	2	4	4	3	2	3	2
265	1	1	1	3	3	3	4	2	3	3
266	1	1	2	3	4	4	3	2	4	3
267	1	1	3	3	3	2	3	3	3	3
268	1	1	4	3	3	3	4	3	3	3
269	1	1	5	3	3	2	2	2	3	2
270	1	1	6	3	3	5	3	3	3	3
271	1	1	7	3	3	2	3	2	2	3
272	1	1	8	3	1	1	2	4	1	2
273	1	1	9	3	3	4	4	4	5	4
274	1	1	10	3	2	2	2	4	2	2
275	1	1	11	3	2	3	4	3	4	3
276	1	1	12	3	3	3	4	3	4	3
277	1	1	13	3	2	5	1	1	1	2
278	1	1	14	3	5	4	3	3	3	3
279	1	1	15	3	5	4	4	5	4	4
280	1	1	16	3	4	4	5	3	4	4
281	1	1	17	3	2	5	2	1	1	2
282	1	1	18	3	4	4	5	5	4	5
283	1	1	19	3	3	4	3	3	4	3
284	1	1	20	3	3	3	2	2	2	3
285	1	1	21	3	1	2	1	2	1	2
286	1	1	22	3	3	4	4	2	3	3
287	1	1	23	3	2	3	2	3	3	2
288	1	1	24	3	5	4	5	3	3	5
289	1	1	25	3	3	4	3	3	3	3
290	1	1	26	3	3	2	2	3	2	2
291	1	1	27	3	2	3	2	2	2	3
292	1	1	28	3	3	3	4	4	4	4
293	1	1	29	3	3	5	3	1	3	3
294	1	1	30	3	3	4	5	4	4	5
295	1	1	31	3	4	2	4	5	3	4
296	1	1	32	3	2	4	2	2	3	2
297	1	1	33	3	2	1	1	2	3	1
298	1	1	34	3	3	3	2	4	3	2
299	1	1	35	3	3	3	5	3	4	3
300	1	1	36	3	5	4	4	3	3	4
301	1	1	37	3	2	3	2	2	2	2
302	1	1	38	3	2	3	4	4	4	3
303	1	1	39	3	2	1	2	2	4	3
304	1	1	40	3	5	3	5	4	3	4
305	1	1	41	3	3	2	1	3	3	1
306	1	1	42	3	4	3	4	3	4	4
307	1	1	43	3	4	2	1	1	1	2
308	1	1	44	3	4	3	3	3	3	4
309	1	1	45	3	4	3	4	3	2	4
310	1	1	46	3	3	2	3	3	2	2
311	1	1	47	3	5	5	5	4	3	5
312	1	1	48	3	2	3	1	1	3	2
313	1	1	49	3	3	2	1	2	2	1
314	1	1	50	3	4	4	4	2	2	3
315	1	1	51	3	3	4	2	2	2	2
316	1	1	52	3	2	3	2	3	3	2
317	1	1	53	3	3	3	3	3	3	3
318	1	1	54	3	5	4	4	4	5	4
319	1	1	55	3	5	5	4	3	3	3
320	1	1	56	3	2	4	2	3	3	2
321	1	1	57	3	3	3	3	3	3	3
322	1	1	58	3	3	5	4	4	3	3
323	1	1	59	3	1	4	2	4	3	3
324	1	1	60	3	2	1	1	2	3	2
325	1	1	61	3	3	3	2	4	3	3
326	1	1	62	3	4	4	3	4	4	4
327	1	1	63	3	3	4	3	3	3	3
328	1	1	64	3	4	4	3	3	3	3
329	1	1	65	3	4	4	2	1	2	2
330	1	1	66	3	4	4	4	3	4	3
331	1	1	67	3	3	3	4	3	4	4
332	1	1	68	3	4	3	3	3	3	3
333	1	1	69	3	4	4	4	3	3	3
334	1	1	70	3	4	3	4	4	3	4
335	1	1	71	3	3	3	1	2	2	2
336	1	1	72	3	3	3	5	3	4	3
337	1	1	73	3	3	3	4	4	5	4
338	1	1	74	3	2	4	2	2	3	2
339	1	1	75	3	2	3	4	3	4	3
340	1	1	76	3	4	3	3	4	3	3
341	1	1	77	3	3	4	4	4	3	4
342	1	1	78	3	4	3	4	2	3	3
343	1	1	79	3	4	4	4	3	4	4
344	1	1	80	3	3	5	3	5	5	4
345	1	1	81	3	1	4	2	4	4	4
346	1	1	82	3	3	3	2	4	3	2
347	1	1	83	3	2	4	2	2	3	2
348	1	1	84	3	4	4	2	1	2	2
349	1	1	85	3	3	5	3	4	5	4
350	1	1	86	3	3	3	5	3	4	4
351	1	1	87	3	3	3	4	3	4	4
352	1	1	88	3	2	1	1	2	3	1
353	1	1	89	3	4	3	4	3	3	3
354	1	1	90	3	4	3	3	2	2	2
355	1	1	91	3	2	4	3	4	4	4
356	1	1	92	3	2	4	3	5	4	5
357	1	1	93	3	4	2	3	2	3	3
358	1	1	94	3	4	5	3	5	4	4
359	1	1	95	3	3	2	1	1	2	2
360	1	1	96	3	4	4	3	4	4	4
361	1	1	97	3	3	3	3	3	3	2
362	1	1	98	3	4	2	3	2	3	2
363	1	1	99	3	4	5	4	5	4	5
364	1	1	100	3	3	4	4	3	3	3
365	1	1	101	3	4	4	4	4	3	4
366	1	1	102	3	3	3	2	2	3	3
367	1	1	103	3	3	3	3	3	3	3
368	1	1	104	3	4	4	3	4	3	4
369	1	1	105	3	2	4	3	3	4	3
370	1	1	106	3	2	2	3	3	3	2
371	1	1	107	3	4	2	3	2	3	2
372	1	1	108	3	1	1	2	4	1	2
373	1	1	109	3	3	3	4	3	3	3
374	1	1	110	3	2	2	2	4	2	2
375	1	1	111	3	4	3	4	3	2	2
376	1	1	112	3	3	3	3	2	2	2
377	1	1	113	3	2	2	2	1	2	2
378	1	1	114	3	3	4	4	3	3	3
379	1	1	115	3	2	3	3	3	4	3
380	1	1	116	3	3	4	3	4	3	4
381	1	1	117	3	2	3	1	1	3	2
382	1	1	118	3	2	3	2	2	3	2
383	1	1	119	3	3	2	2	2	1	2
384	1	1	120	3	4	3	3	2	2	3
385	1	1	121	3	4	3	3	3	2	3
386	1	1	122	3	3	3	4	2	2	2
387	1	1	123	3	4	4	4	3	2	2
388	1	1	124	3	4	4	3	3	3	3
389	1	1	125	3	3	2	4	3	3	3
390	1	1	126	3	3	3	3	1	1	2
391	1	1	127	3	3	3	3	2	2	2
392	1	1	128	3	4	3	4	2	2	2
393	1	1	129	3	4	3	3	2	1	2
394	1	1	130	3	3	3	4	2	2	3
395	1	1	131	3	4	4	3	3	3	3
396	1	1	132	3	3	3	3	3	1	2
397	1	1	1	4	4	5	5	5	5	5
398	1	1	2	4	4	4	5	5	4	5
399	1	1	3	4	2	4	4	4	5	4
400	1	1	4	4	4	5	1	3	1	2
401	1	1	5	4	3	5	3	4	3	4
402	1	1	6	4	4	4	4	5	4	4
403	1	1	7	4	4	4	3	4	4	4
404	1	1	8	4	5	4	4	4	3	3
405	1	1	9	4	5	4	5	5	5	5
406	1	1	10	4	3	3	4	4	4	5
407	1	1	11	4	4	5	3	3	2	2
408	1	1	12	4	4	5	3	5	4	4
409	1	1	13	4	4	1	5	4	4	4
410	1	1	14	4	2	3	3	3	2	3
411	1	1	15	4	5	3	4	4	4	4
412	1	1	16	4	5	5	5	5	5	5
413	1	1	17	4	5	5	4	4	4	5
414	1	1	18	4	3	4	3	4	2	3
415	1	1	19	4	5	5	5	5	5	5
416	1	1	20	4	5	5	5	5	5	5
417	1	1	21	4	5	5	5	5	5	5
418	1	1	22	4	5	5	5	5	5	5
419	1	1	23	4	4	4	4	5	5	4
420	1	1	24	4	4	4	4	4	4	4
421	1	1	25	4	5	4	5	4	5	5
422	1	1	26	4	5	5	5	4	5	5
423	1	1	27	4	4	4	4	5	5	4
424	1	1	28	4	4	4	5	5	5	5
425	1	1	29	4	5	5	5	5	5	5
426	1	1	30	4	4	5	5	5	3	5
427	1	1	31	4	5	4	5	5	2	4
428	1	1	32	4	4	4	5	4	4	5
429	1	1	33	4	3	2	4	4	4	4
430	1	1	34	4	4	4	4	4	4	4
431	1	1	35	4	5	4	5	4	5	5
432	1	1	36	4	5	4	5	4	5	5
433	1	1	37	4	5	4	5	5	5	5
434	1	1	38	4	5	4	5	5	5	5
435	1	1	39	4	2	4	4	5	3	3
436	1	1	40	4	4	4	4	4	3	3
437	1	1	41	4	3	4	5	5	3	5
438	1	1	42	4	5	5	3	5	4	4
439	1	1	43	4	5	5	5	5	5	5
440	1	1	44	4	4	4	5	4	4	5
441	1	1	45	4	5	4	4	5	5	5
442	1	1	46	4	4	4	4	4	4	4
443	1	1	47	4	3	4	3	3	3	3
444	1	1	48	4	4	4	4	5	4	4
445	1	1	49	4	3	4	4	5	4	4
446	1	1	50	4	5	3	5	4	4	4
447	1	1	51	4	5	4	5	4	5	5
448	1	1	52	4	5	5	3	4	3	4
449	1	1	53	4	5	5	4	4	5	4
450	1	1	54	4	3	3	4	3	4	4
451	1	1	55	4	5	5	4	5	5	4
452	1	1	56	4	4	3	4	5	4	4
453	1	1	57	4	3	5	3	5	5	4
454	1	1	58	4	1	4	2	5	4	3
455	1	1	59	4	4	4	4	5	5	4
456	1	1	60	4	4	4	5	5	5	5
457	1	1	61	4	4	3	3	4	3	4
458	1	1	62	4	4	3	4	3	2	4
459	1	1	63	4	3	4	4	4	4	4
460	1	1	64	4	5	4	4	4	4	4
461	1	1	65	4	5	5	3	5	4	4
462	1	1	66	4	5	5	5	5	5	5
463	1	1	67	4	4	4	4	4	3	3
464	1	1	68	4	4	4	5	4	5	5
465	1	1	69	4	4	4	4	4	4	4
466	1	1	70	4	3	4	4	4	4	4
467	1	1	71	4	5	4	5	4	5	5
468	1	1	72	4	4	3	3	4	3	3
469	1	1	73	4	4	4	4	3	4	3
470	1	1	74	4	3	3	4	5	4	4
471	1	1	75	4	4	5	5	4	3	4
472	1	1	76	4	5	4	5	5	5	5
473	1	1	77	4	5	4	5	5	5	5
474	1	1	78	4	5	4	4	5	4	4
475	1	1	79	4	4	3	5	4	5	5
476	1	1	80	4	3	4	4	4	3	4
477	1	1	81	4	5	4	5	5	5	5
478	1	1	82	4	4	4	3	4	3	4
479	1	1	83	4	3	4	4	4	3	4
480	1	1	84	4	3	4	4	3	3	3
481	1	1	85	4	4	4	4	4	3	4
482	1	1	86	4	5	5	4	5	5	5
483	1	1	87	4	4	4	4	4	4	4
484	1	1	88	4	4	5	4	5	3	4
485	1	1	89	4	4	5	4	5	5	4
486	1	1	90	4	5	5	4	5	5	5
487	1	1	91	4	5	4	3	3	4	3
488	1	1	92	4	5	3	4	5	3	4
489	1	1	93	4	5	5	5	5	5	5
490	1	1	94	4	4	4	4	4	3	3
491	1	1	95	4	4	4	5	5	3	4
492	1	1	96	4	5	3	3	4	4	3
493	1	1	97	4	3	4	4	4	3	4
494	1	1	98	4	5	5	5	5	5	5
495	1	1	99	4	4	4	4	4	3	3
496	1	1	100	4	4	4	5	4	5	5
497	1	1	101	4	4	4	4	4	4	4
498	1	1	102	4	5	5	4	5	5	5
499	1	1	103	4	3	4	4	4	3	4
500	1	1	104	4	4	3	3	4	4	3
501	1	1	105	4	4	4	5	5	4	5
502	1	1	106	4	2	4	5	4	5	4
503	1	1	107	4	4	2	3	3	3	3
504	1	1	108	4	4	5	4	5	4	5
505	1	1	109	4	2	4	4	4	3	4
506	1	1	110	4	4	5	5	4	4	5
507	1	1	111	4	5	4	3	4	3	4
508	1	1	112	4	4	5	4	5	5	5
509	1	1	113	4	4	5	4	4	5	4
510	1	1	114	4	5	5	4	5	4	5
511	1	1	115	4	4	5	4	5	4	4
512	1	1	116	4	4	3	4	3	2	3
513	1	1	117	4	4	5	4	5	5	5
514	1	1	118	4	5	4	4	5	5	5
515	1	1	119	4	4	5	5	5	5	5
516	1	1	120	4	5	4	4	5	4	5
517	1	1	121	4	5	5	5	4	4	4
518	1	1	122	4	4	5	5	5	5	5
519	1	1	123	4	3	4	3	4	4	4
520	1	1	124	4	3	4	4	5	4	5
521	1	1	125	4	4	5	5	5	5	4
522	1	1	126	4	5	5	4	5	5	5
523	1	1	127	4	4	3	4	4	5	4
524	1	1	128	4	4	5	5	5	5	5
525	1	1	129	4	5	4	4	5	4	4
526	1	1	130	4	4	4	4	5	5	5
527	1	1	131	4	4	4	5	4	4	4
528	1	1	132	4	4	4	5	5	5	5
529	1	1	1	5	3	4	4	3	4	4
530	1	1	2	5	5	1	5	4	4	5
531	1	1	3	5	2	3	3	3	3	3
532	1	1	4	5	4	4	4	4	3	4
533	1	1	5	5	4	3	4	4	4	5
534	1	1	6	5	3	4	3	3	4	3
535	1	1	7	5	4	2	4	5	5	4
536	1	1	8	5	3	1	1	3	4	2
537	1	1	9	5	4	3	2	4	3	3
538	1	1	10	5	4	3	4	4	4	4
539	1	1	11	5	1	2	1	3	2	2
540	1	1	12	5	4	3	4	4	4	3
541	1	1	13	5	5	1	3	3	3	3
542	1	1	14	5	2	3	3	5	3	4
543	1	1	15	5	4	4	5	5	4	5
544	1	1	16	5	5	4	5	5	5	5
545	1	1	17	5	4	4	4	4	3	4
546	1	1	18	5	4	5	5	5	4	5
547	1	1	19	5	4	5	4	4	4	4
548	1	1	20	5	4	4	5	5	5	5
549	1	1	21	5	5	4	5	4	4	5
550	1	1	22	5	5	4	4	4	4	4
551	1	1	23	5	3	5	5	4	4	4
552	1	1	24	5	4	3	3	4	4	4
553	1	1	25	5	4	4	5	5	4	5
554	1	1	26	5	4	3	3	4	4	3
555	1	1	27	5	4	4	4	4	4	4
556	1	1	28	5	2	4	4	4	5	4
557	1	1	29	5	4	3	3	4	4	4
558	1	1	30	5	2	5	3	4	3	3
559	1	1	31	5	3	3	4	5	5	4
560	1	1	32	5	3	2	3	4	3	3
561	1	1	33	5	4	1	4	4	4	3
562	1	1	34	5	3	4	3	3	4	4
563	1	1	35	5	5	4	3	4	4	3
564	1	1	36	5	3	5	3	4	4	3
565	1	1	37	5	4	3	4	4	4	3
566	1	1	38	5	3	3	3	4	4	3
567	1	1	39	5	2	1	2	2	2	2
568	1	1	40	5	3	4	5	5	5	4
569	1	1	41	5	4	3	3	5	3	3
570	1	1	42	5	4	4	4	4	3	3
571	1	1	43	5	4	3	4	3	2	3
572	1	1	44	5	4	4	5	4	4	5
573	1	1	45	5	3	3	5	5	5	4
574	1	1	46	5	4	5	5	5	4	5
575	1	1	47	5	4	3	3	3	3	3
576	1	1	48	5	3	3	2	4	3	3
577	1	1	49	5	3	4	4	4	4	4
578	1	1	50	5	5	4	4	4	4	4
579	1	1	51	5	4	3	5	4	5	5
580	1	1	52	5	4	4	4	3	2	3
581	1	1	53	5	4	4	4	5	3	3
582	1	1	54	5	3	4	3	3	3	4
583	1	1	55	5	3	4	5	5	5	4
584	1	1	56	5	2	3	3	3	4	3
585	1	1	57	5	3	4	3	5	3	3
586	1	1	58	5	3	4	3	3	3	3
587	1	1	59	5	4	5	5	3	5	4
588	1	1	60	5	5	3	3	5	5	5
589	1	1	61	5	4	4	4	4	4	3
590	1	1	62	5	4	4	4	5	4	5
591	1	1	63	5	3	3	4	3	4	4
592	1	1	64	5	3	4	4	4	3	4
593	1	1	65	5	5	4	5	5	5	5
594	1	1	66	5	4	5	5	5	5	5
595	1	1	67	5	4	5	5	5	4	4
596	1	1	68	5	3	3	3	3	3	3
597	1	1	69	5	4	4	4	5	5	4
598	1	1	70	5	4	3	4	4	4	4
599	1	1	71	5	5	5	4	4	4	4
600	1	1	72	5	3	4	4	3	4	4
601	1	1	73	5	3	3	4	4	4	4
602	1	1	74	5	4	3	4	3	2	4
603	1	1	75	5	5	4	4	5	4	4
604	1	1	76	5	4	4	5	5	5	5
605	1	1	77	5	3	3	4	3	3	3
606	1	1	78	5	3	2	3	4	3	3
607	1	1	79	5	3	3	2	3	3	3
608	1	1	80	5	2	2	2	2	2	2
609	1	1	81	5	3	4	4	4	3	4
610	1	1	82	5	4	3	3	4	3	3
611	1	1	83	5	3	3	5	4	4	4
612	1	1	84	5	4	4	4	5	4	5
613	1	1	85	5	5	4	3	4	3	2
614	1	1	86	5	3	3	5	5	5	4
615	1	1	87	5	3	3	4	4	3	3
616	1	1	88	5	2	3	4	4	3	3
617	1	1	89	5	5	4	3	3	3	3
618	1	1	90	5	3	3	3	3	3	3
619	1	1	91	5	5	4	4	4	4	4
620	1	1	92	5	3	3	5	4	4	4
621	1	1	93	5	4	3	3	4	4	4
622	1	1	94	5	4	5	5	5	5	5
623	1	1	95	5	4	4	5	5	5	5
624	1	1	96	5	3	3	3	4	4	4
625	1	1	97	5	5	4	4	4	3	3
626	1	1	98	5	4	4	4	5	4	4
627	1	1	99	5	5	4	4	4	4	4
628	1	1	100	5	4	4	3	5	4	3
629	1	1	101	5	4	3	5	4	3	4
630	1	1	102	5	4	3	4	5	3	4
631	1	1	103	5	3	3	5	5	4	4
632	1	1	104	5	4	3	3	4	4	4
633	1	1	105	5	3	2	3	4	3	3
634	1	1	106	5	4	3	5	3	4	3
635	1	1	107	5	4	5	4	5	5	4
636	1	1	108	5	4	4	3	5	4	4
637	1	1	109	5	3	3	5	4	4	4
638	1	1	110	5	4	3	3	4	5	4
639	1	1	111	5	3	4	4	4	3	4
640	1	1	112	5	3	2	2	3	4	3
641	1	1	113	5	3	3	3	5	3	4
642	1	1	114	5	3	3	3	4	3	4
643	1	1	115	5	3	3	2	3	4	3
644	1	1	116	5	3	4	4	4	4	4
645	1	1	117	5	2	3	2	2	3	2
646	1	1	118	5	2	2	1	2	3	2
647	1	1	119	5	4	4	4	3	3	3
648	1	1	120	5	3	3	2	2	2	2
649	1	1	121	5	3	3	4	4	3	3
650	1	1	122	5	3	3	3	4	4	4
651	1	1	123	5	2	3	5	5	5	5
652	1	1	124	5	4	4	3	3	4	3
653	1	1	125	5	3	2	3	4	4	4
654	1	1	126	5	4	3	3	5	5	4
655	1	1	127	5	3	4	5	5	4	4
656	1	1	128	5	5	3	3	4	3	3
657	1	1	129	5	4	3	5	5	4	4
658	1	1	130	5	2	3	3	4	3	3
659	1	1	131	5	3	2	3	3	4	4
660	1	1	132	5	3	3	2	4	3	3
661	1	1	1	6	3	3	4	3	5	3
662	1	1	2	6	3	3	4	5	4	4
663	1	1	3	6	3	3	3	1	2	3
664	1	1	4	6	3	4	4	4	2	4
665	1	1	5	6	2	3	2	1	2	3
666	1	1	6	6	2	5	3	3	4	3
667	1	1	7	6	2	3	3	1	3	3
668	1	1	8	6	2	1	2	1	1	1
669	1	1	9	6	4	3	4	2	3	3
670	1	1	10	6	2	2	3	2	2	2
671	1	1	11	6	3	2	3	2	2	3
672	1	1	12	6	2	2	2	3	3	3
673	1	1	13	6	2	4	4	3	3	2
674	1	1	14	6	5	4	4	4	3	4
675	1	1	15	6	5	5	5	5	5	5
676	1	1	16	6	4	4	4	3	3	4
677	1	1	17	6	2	2	3	1	2	2
678	1	1	18	6	4	3	5	5	5	5
679	1	1	19	6	4	5	5	2	3	4
680	1	1	20	6	3	3	4	3	3	3
681	1	1	21	6	2	3	3	3	3	4
682	1	1	22	6	3	4	3	4	3	3
683	1	1	23	6	1	3	2	3	3	2
684	1	1	24	6	5	4	4	2	3	4
685	1	1	25	6	4	4	3	3	3	3
686	1	1	26	6	1	1	1	3	2	1
687	1	1	27	6	3	3	3	3	2	3
688	1	1	28	6	2	3	3	3	3	4
689	1	1	29	6	4	5	3	3	3	4
690	1	1	30	6	3	5	5	3	3	4
691	1	1	31	6	2	2	3	2	2	3
692	1	1	32	6	2	1	2	2	3	2
693	1	1	33	6	2	4	2	2	3	2
694	1	1	34	6	3	3	1	3	2	2
695	1	1	35	6	3	3	4	2	3	3
696	1	1	36	6	5	3	4	3	2	3
697	1	1	37	6	2	3	1	1	3	2
698	1	1	38	6	2	3	2	2	3	2
699	1	1	39	6	3	2	2	2	1	3
700	1	1	40	6	4	4	4	3	3	4
701	1	1	41	6	3	2	5	4	4	4
702	1	1	42	6	4	4	4	2	3	3
703	1	1	43	6	1	2	2	2	2	3
704	1	1	44	6	4	4	2	3	3	3
705	1	1	45	6	3	3	3	3	2	3
706	1	1	46	6	5	4	5	2	3	3
707	1	1	47	6	5	5	5	4	3	5
708	1	1	48	6	1	2	1	2	2	1
709	1	1	49	6	1	3	1	1	2	1
710	1	1	50	6	3	4	2	1	1	2
711	1	1	51	6	3	3	4	5	3	3
712	1	1	52	6	1	2	1	1	2	1
713	1	1	53	6	3	3	3	4	3	3
714	1	1	54	6	5	5	5	5	5	5
715	1	1	55	6	4	5	3	2	3	4
716	1	1	56	6	4	5	5	5	4	4
717	1	1	57	6	3	3	3	3	3	3
718	1	1	58	6	3	4	2	1	2	3
719	1	1	59	6	5	3	4	3	2	3
720	1	1	60	6	2	1	2	2	2	2
721	1	1	61	6	3	4	5	5	5	4
722	1	1	62	6	3	3	3	3	3	3
723	1	1	63	6	4	4	4	3	3	4
724	1	1	64	6	2	3	3	3	4	3
725	1	1	65	6	3	4	3	5	3	3
726	1	1	66	6	2	3	1	1	3	2
727	1	1	67	6	2	3	2	2	3	2
728	1	1	68	6	3	2	2	2	1	2
729	1	1	69	6	2	1	2	2	1	2
730	1	1	70	6	3	1	1	2	1	1
731	1	1	71	6	5	5	5	4	3	5
732	1	1	72	6	3	4	4	4	3	4
733	1	1	73	6	3	4	4	4	3	4
734	1	1	74	6	3	5	5	3	3	4
735	1	1	75	6	2	3	3	4	2	2
736	1	1	76	6	2	3	1	1	3	2
737	1	1	77	6	2	3	2	2	3	2
738	1	1	78	6	3	3	5	5	5	5
739	1	1	79	6	4	4	4	4	3	4
740	1	1	80	6	2	2	2	2	2	2
741	1	1	81	6	3	4	4	4	3	4
742	1	1	82	6	3	3	3	3	3	3
743	1	1	83	6	3	2	3	4	3	3
744	1	1	84	6	3	4	3	3	3	3
745	1	1	85	6	3	3	3	3	2	2
746	1	1	86	6	3	2	2	1	1	2
747	1	1	87	6	4	4	4	3	3	4
748	1	1	88	6	3	3	5	3	4	4
749	1	1	89	6	4	3	3	2	4	3
750	1	1	90	6	4	3	4	3	3	4
751	1	1	91	6	3	3	3	3	3	3
752	1	1	92	6	3	3	4	3	4	4
753	1	1	93	6	3	4	4	4	3	4
754	1	1	94	6	2	1	2	2	2	2
755	1	1	95	6	3	4	4	4	3	4
756	1	1	96	6	3	4	4	2	3	3
757	1	1	97	6	4	2	3	2	3	2
758	1	1	98	6	3	3	3	3	2	3
759	1	1	99	6	3	3	3	3	3	3
760	1	1	100	6	2	4	3	3	4	4
761	1	1	101	6	4	3	3	3	3	3
762	1	1	102	6	3	3	2	3	1	3
763	1	1	103	6	3	4	3	3	3	3
764	1	1	104	6	3	3	3	2	3	3
765	1	1	105	6	4	4	5	3	3	4
766	1	1	106	6	4	4	3	3	3	3
767	1	1	107	6	4	4	4	2	4	4
768	1	1	108	6	4	3	3	2	4	3
769	1	1	109	6	3	5	4	2	4	4
770	1	1	110	6	3	4	3	3	3	3
771	1	1	111	6	3	3	3	1	2	2
772	1	1	112	6	4	5	3	3	2	3
773	1	1	113	6	3	4	3	3	2	3
774	1	1	114	6	2	4	2	3	3	3
775	1	1	115	6	3	3	3	1	2	2
776	1	1	116	6	3	3	3	2	3	3
777	1	1	117	6	3	4	2	2	2	2
778	1	1	118	6	2	4	3	2	3	3
779	1	1	119	6	3	3	3	2	2	2
780	1	1	120	6	3	3	2	2	3	3
781	1	1	121	6	2	3	3	3	2	3
782	1	1	122	6	3	3	3	2	3	3
783	1	1	123	6	4	4	4	3	4	4
784	1	1	124	6	3	3	3	2	2	3
785	1	1	125	6	4	4	3	2	2	3
786	1	1	126	6	2	4	3	3	2	3
787	1	1	127	6	3	3	4	2	3	3
788	1	1	128	6	3	2	3	2	3	3
789	1	1	129	6	3	3	3	2	3	3
790	1	1	130	6	3	3	3	3	3	3
791	1	1	131	6	4	4	4	2	3	3
792	1	1	132	6	1	3	2	2	2	2

## Sheet: Leg meat - Sighted Panelists
No	People	Meat type	Scheet	Species	Colour	Smell	Taste	Tendernes	Juiciness	Overall liking		Species	Colour	Smell	Taste	Tendernes	Juiciness	Overall liking
1	1	2	1	1	3	3	4	4	4	4
2	1	2	2	1	4	2	3	5	5	3		1-Broiler chicken	3.84091	3.50758	4.29545	4.26515	4.49242	4.25
3	1	2	3	1	4	3	4	4	3	3
4	1	2	4	1	3	4	3	4	4	5
5	1	2	5	1	4	3	4	5	5	4
6	1	2	6	1	3	3	5	4	5	5		2-Turkey	3.23485	3.31818	3.33333	2.99242	3.07576	3.07576
7	1	2	7	1	3	3	4	3	4	4
8	1	2	8	1	4	4	3	5	4	4
9	1	2	9	1	3	3	4	4	4	3
10	1	2	10	1	3	3	4	3	5	3		3-Duck	3.37121	3.62121	3.43182	3.25	3.44697	3.25
11	1	2	11	1	4	4	5	4	4	5
12	1	2	12	1	5	3	5	4	4	5
13	1	2	13	1	5	3	5	5	5	5
14	1	2	14	1	4	4	5	5	5	5		4-Capon	3.7803	3.75758	3.9697	4.38636	3.96212	4
15	1	2	15	1	4	4	4	4	4	4
16	1	2	16	1	3	3	4	4	4	4
17	1	2	17	1	5	4	5	5	5	5
18	1	2	18	1	4	3	4	4	5	4		5-Giunea fowl	3.37121	3.4697	3.41667	3.91667	3.85606	3.45455
19	1	2	19	1	3	3	3	3	4	3
20	1	2	20	1	4	4	5	5	4	5
21	1	2	21	1	4	4	4	4	4	4
22	1	2	22	1	5	3	5	4	5	5		6-Goose	3.13636	3.5303	3.33333	2.85606	3.31061	3.13636
23	1	2	23	1	4	3	5	5	5	5
24	1	2	24	1	4	3	4	4	5	4
25	1	2	25	1	5	5	5	5	5	5
26	1	2	26	1	3	3	4	4	4	4		7-Ostrich	3.29545	3.31818	3.40152	2.81818	2.83333	3.06061
27	1	2	27	1	4	4	5	5	5	5
28	1	2	28	1	4	4	4	4	5	4
29	1	2	29	1	5	4	4	4	4	5
30	1	2	30	1	3	3	5	5	5	4
31	1	2	31	1	3	4	5	4	4	4
32	1	2	32	1	3	4	4	4	4	4
33	1	2	33	1	5	5	5	4	5	5
34	1	2	34	1	4	3	4	5	5	4
35	1	2	35	1	3	3	4	4	4	4
36	1	2	36	1	3	3	4	4	4	4
37	1	2	37	1	5	4	5	5	5	5
38	1	2	38	1	4	3	4	4	4	4
39	1	2	39	1	3	4	4	5	5	4
40	1	2	40	1	4	4	4	4	5	4
41	1	2	41	1	3	2	3	4	4	3
42	1	2	42	1	3	4	4	3	5	4
43	1	2	43	1	4	4	4	4	4	4
44	1	2	44	1	4	4	5	5	5	5
45	1	2	45	1	5	4	5	4	5	4
46	1	2	46	1	4	3	5	5	5	4
47	1	2	47	1	3	4	4	4	3	4
48	1	2	48	1	5	4	5	5	5	5
49	1	2	49	1	4	4	5	4	5	5
50	1	2	50	1	5	4	5	5	5	5
51	1	2	51	1	3	3	3	4	4	4
52	1	2	52	1	5	4	5	4	4	4
53	1	2	53	1	3	3	4	4	3	4
54	1	2	54	1	4	3	4	3	4	4
55	1	2	55	1	4	3	4	4	5	4
56	1	2	56	1	5	4	5	4	5	4
57	1	2	57	1	3	3	4	4	4	5
58	1	2	58	1	3	3	3	3	3	3
59	1	2	59	1	3	4	3	4	4	3
60	1	2	60	1	5	4	4	4	4	4
61	1	2	61	1	4	5	5	4	5	5
62	1	2	62	1	3	3	4	5	5	4
63	1	2	63	1	3	3	4	4	4	4
64	1	2	64	1	5	3	5	5	5	4
65	1	2	65	1	4	4	4	5	4	4
66	1	2	66	1	3	3	4	5	5	5
67	1	2	67	1	4	4	4	4	5	4
68	1	2	68	1	3	4	3	5	5	5
69	1	2	69	1	3	3	4	4	3	4
70	1	2	70	1	4	3	4	5	5	5
71	1	2	71	1	5	4	5	5	5	5
72	1	2	72	1	4	3	4	5	4	4
73	1	2	73	1	4	4	5	5	5	5
74	1	2	74	1	4	3	5	5	4	5
75	1	2	75	1	5	3	5	3	5	4
76	1	2	76	1	4	4	5	4	4	4
77	1	2	77	1	4	4	5	5	4	5
78	1	2	78	1	4	3	3	3	5	3
79	1	2	79	1	3	3	4	5	4	4
80	1	2	80	1	3	3	5	4	5	5
81	1	2	81	1	4	4	3	4	4	4
82	1	2	82	1	4	3	4	4	5	4
83	1	2	83	1	5	5	5	3	4	4
84	1	2	84	1	3	4	5	4	5	5
85	1	2	85	1	3	3	4	4	4	4
86	1	2	86	1	3	3	5	5	5	5
87	1	2	87	1	3	3	4	5	4	4
88	1	2	88	1	4	4	5	5	5	5
89	1	2	89	1	5	4	5	5	5	5
90	1	2	90	1	4	3	4	4	5	4
91	1	2	91	1	4	3	4	5	5	4
92	1	2	92	1	3	3	5	4	5	5
93	1	2	93	1	4	4	5	5	5	5
94	1	2	94	1	3	3	4	4	4	4
95	1	2	95	1	3	3	4	4	4	3
96	1	2	96	1	3	3	4	3	5	3
97	1	2	97	1	4	4	5	4	4	5
98	1	2	98	1	4	3	4	4	5	4
99	1	2	99	1	5	5	5	5	5	5
100	1	2	100	1	4	4	4	5	5	4
101	1	2	101	1	4	4	5	5	5	5
102	1	2	102	1	4	3	4	5	5	4
103	1	2	103	1	3	3	5	4	4	4
104	1	2	104	1	4	4	3	5	4	4
105	1	2	105	1	5	5	5	3	4	4
106	1	2	106	1	4	4	4	4	5	4
107	1	2	107	1	3	3	4	3	5	4
108	1	2	108	1	5	3	5	4	4	5
109	1	2	109	1	5	3	5	5	5	5
110	1	2	110	1	3	3	4	5	5	4
111	1	2	111	1	4	4	4	4	4	4
112	1	2	112	1	5	3	4	4	4	4
113	1	2	113	1	4	3	5	5	5	4
114	1	2	114	1	5	4	4	5	4	5
115	1	2	115	1	4	4	4	4	4	4
116	1	2	116	1	4	4	5	5	5	5
117	1	2	117	1	3	2	3	5	5	5
118	1	2	118	1	4	4	5	5	5	5
119	1	2	119	1	3	4	4	5	4	4
120	1	2	120	1	5	4	5	4	5	4
121	1	2	121	1	3	3	4	3	4	4
122	1	2	122	1	4	4	5	4	5	4
123	1	2	123	1	4	3	4	3	4	3
124	1	2	124	1	3	4	4	3	4	4
125	1	2	125	1	3	4	3	4	5	4
126	1	2	126	1	4	3	3	5	4	3
127	1	2	127	1	3	3	4	4	5	4
128	1	2	128	1	4	4	4	4	3	4
129	1	2	129	1	3	3	5	3	4	4
130	1	2	130	1	5	4	5	4	5	5
131	1	2	131	1	4	3	5	5	5	5
132	1	2	132	1	4	4	4	4	5	4
133	1	2	1	2	3	3	3	3	4	3
134	1	2	2	2	4	4	3	1	2	3
135	1	2	3	2	3	3	3	2	2	3
136	1	2	4	2	4	3	2	2	4	2
137	1	2	5	2	3	4	4	3	3	4
138	1	2	6	2	2	2	2	2	3	3
139	1	2	7	2	4	3	4	4	3	3
140	1	2	8	2	3	4	3	3	3	3
141	1	2	9	2	3	2	2	2	3	2
142	1	2	10	2	3	4	2	4	3	2
143	1	2	11	2	3	4	5	3	4	4
144	1	2	12	2	4	4	5	4	4	5
145	1	2	13	2	4	4	5	3	4	4
146	1	2	14	2	4	2	3	2	3	3
147	1	2	15	2	3	5	4	3	3	3
148	1	2	16	2	3	4	5	3	3	4
149	1	2	17	2	3	4	3	3	3	3
150	1	2	18	2	1	4	3	2	2	2
151	1	2	19	2	4	4	5	4	4	4
152	1	2	20	2	4	3	4	3	3	3
153	1	2	21	2	3	4	4	3	3	4
154	1	2	22	2	3	2	3	2	3	3
155	1	2	23	2	2	3	2	2	3	2
156	1	2	24	2	3	2	3	2	3	3
157	1	2	25	2	1	1	1	1	1	1
158	1	2	26	2	2	5	1	2	3	2
159	1	2	27	2	3	3	3	2	3	3
160	1	2	28	2	4	4	4	4	4	4
161	1	2	29	2	3	3	3	3	3	3
162	1	2	30	2	4	3	4	4	3	3
163	1	2	31	2	2	2	3	2	2	2
164	1	2	32	2	4	4	3	3	3	3
165	1	2	33	2	4	3	2	2	2	2
166	1	2	34	2	4	3	4	3	3	3
167	1	2	35	2	4	3	3	4	2	3
168	1	2	36	2	2	1	3	2	2	2
169	1	2	37	2	3	3	3	3	3	3
170	1	2	38	2	2	4	3	4	3	3
171	1	2	39	2	3	3	4	4	4	4
172	1	2	40	2	3	4	3	3	3	2
173	1	2	41	2	3	2	3	4	4	3
174	1	2	42	2	4	4	5	4	3	3
175	1	2	43	2	4	5	5	3	3	5
176	1	2	44	2	5	4	5	4	4	5
177	1	2	45	2	3	3	2	3	3	2
178	1	2	46	2	4	3	4	3	3	3
179	1	2	47	2	4	4	4	4	3	4
180	1	2	48	2	4	3	4	3	3	3
181	1	2	49	2	3	4	3	3	4	4
182	1	2	50	2	3	4	3	4	4	4
183	1	2	51	2	4	3	3	5	3	2
184	1	2	52	2	3	3	3	4	5	4
185	1	2	53	2	4	4	4	4	3	3
186	1	2	54	2	2	2	5	3	4	3
187	1	2	55	2	4	5	5	4	5	5
188	1	2	56	2	4	5	5	5	3	4
189	1	2	57	2	3	4	5	4	4	4
190	1	2	58	2	3	4	4	4	3	4
191	1	2	59	2	3	3	3	4	3	3
192	1	2	60	2	3	4	3	4	4	3
193	1	2	61	2	3	3	3	4	5	3
194	1	2	62	2	2	2	3	2	2	2
195	1	2	63	2	4	4	3	3	3	3
196	1	2	64	2	4	3	2	2	2	2
197	1	2	65	2	2	3	3	3	4	3
198	1	2	66	2	3	4	3	4	3	4
199	1	2	67	2	2	3	1	1	3	2
200	1	2	68	2	4	3	3	3	2	2
201	1	2	69	2	4	4	3	2	2	3
202	1	2	70	2	2	3	4	4	3	4
203	1	2	71	2	4	4	4	3	3	3
204	1	2	72	2	4	2	3	2	3	2
205	1	2	73	2	4	5	3	3	3	3
206	1	2	74	2	4	4	5	3	3	3
207	1	2	75	2	2	4	5	3	4	4
208	1	2	76	2	3	3	5	3	3	3
209	1	2	77	2	3	3	2	5	3	3
210	1	2	78	2	3	4	4	5	2	4
211	1	2	79	2	4	4	3	2	3	2
212	1	2	80	2	4	3	2	2	3	2
213	1	2	81	2	4	3	2	3	2	2
214	1	2	82	2	3	3	3	2	3	3
215	1	2	83	2	3	2	3	2	3	2
216	1	2	84	2	2	2	1	2	4	2
217	1	2	85	2	1	2	3	3	3	3
218	1	2	86	2	4	3	3	3	3	3
219	1	2	87	2	4	2	2	3	3	3
220	1	2	88	2	3	3	3	1	2	2
221	1	2	89	2	4	3	3	2	3	3
222	1	2	90	2	4	4	4	2	2	3
223	1	2	91	2	3	2	2	2	3	2
224	1	2	92	2	4	4	5	4	4	5
225	1	2	93	2	3	3	3	3	3	3
226	1	2	94	2	4	3	4	4	3	3
227	1	2	95	2	3	4	4	3	3	4
228	1	2	96	2	2	2	2	2	3	3
229	1	2	97	2	3	4	5	3	4	4
230	1	2	98	2	3	4	3	3	3	3
231	1	2	99	2	4	4	4	4	4	4
232	1	2	100	2	3	4	2	4	3	2
233	1	2	101	2	4	3	2	3	2	2
234	1	2	102	2	4	4	3	3	2	3
235	1	2	103	2	3	3	4	2	4	3
236	1	2	104	2	5	3	5	4	4	5
237	1	2	105	2	4	3	4	4	2	4
238	1	2	106	2	4	4	3	3	3	3
239	1	2	107	2	4	3	2	2	2	2
240	1	2	108	2	2	3	3	2	2	2
241	1	2	109	2	2	2	3	2	2	2
242	1	2	110	2	4	4	3	3	3	3
243	1	2	111	2	3	2	3	2	3	3
244	1	2	112	2	3	5	4	3	3	3
245	1	2	113	2	3	4	3	3	3	4
246	1	2	114	2	4	3	4	3	4	4
247	1	2	115	2	3	4	3	4	3	3
248	1	2	116	2	3	4	4	3	3	4
249	1	2	117	2	4	3	4	3	4	4
250	1	2	118	2	1	2	2	2	3	3
251	1	2	119	2	3	3	3	3	3	3
252	1	2	120	2	3	3	3	2	2	2
253	1	2	121	2	3	4	4	3	3	3
254	1	2	122	2	4	4	3	3	3	3
255	1	2	123	2	3	4	4	3	4	4
256	1	2	124	2	3	3	4	3	3	3
257	1	2	125	2	3	3	3	2	2	2
258	1	2	126	2	3	2	4	2	2	3
259	1	2	127	2	2	4	4	3	4	3
260	1	2	128	2	3	3	3	3	3	3
261	1	2	129	2	3	4	4	4	4	4
262	1	2	130	2	3	3	3	4	3	4
263	1	2	131	2	4	4	3	3	4	3
264	1	2	132	2	4	3	4	5	4	4
265	1	2	1	3	2	3	3	2	3	3
266	1	2	2	3	4	5	5	4	5	5
267	1	2	3	3	3	3	2	3	3	2
268	1	2	4	3	4	3	4	4	4	2
269	1	2	5	3	3	3	4	3	3	3
270	1	2	6	3	3	3	4	4	4	3
271	1	2	7	3	4	5	4	4	4	4
272	1	2	8	3	4	3	3	3	3	3
273	1	2	9	3	4	4	4	3	4	4
274	1	2	10	3	3	5	3	4	2	4
275	1	2	11	3	3	2	3	3	3	3
276	1	2	12	3	5	5	4	5	5	5
277	1	2	13	3	4	4	4	2	4	3
278	1	2	14	3	3	3	4	4	4	4
279	1	2	15	3	3	3	4	3	4	3
280	1	2	16	3	3	4	3	3	3	3
281	1	2	17	3	3	4	4	3	4	4
282	1	2	18	3	3	5	2	2	1	2
283	1	2	19	3	4	4	5	5	5	5
284	1	2	20	3	2	4	4	3	4	3
285	1	2	21	3	3	3	3	3	3	3
286	1	2	22	3	4	3	4	3	4	4
287	1	2	23	3	2	2	1	2	2	1
288	1	2	24	3	3	3	3	2	3	3
289	1	2	25	3	2	3	3	3	3	3
290	1	2	26	3	3	4	1	3	3	2
291	1	2	27	3	3	3	3	2	2	2
292	1	2	28	3	4	4	4	3	4	4
293	1	2	29	3	4	4	3	3	3	3
294	1	2	30	3	4	3	4	4	3	4
295	1	2	31	3	3	2	3	3	3	3
296	1	2	32	3	4	4	5	4	5	5
297	1	2	33	3	3	4	3	3	3	3
298	1	2	34	3	4	3	3	3	3	3
299	1	2	35	3	3	4	2	2	3	2
300	1	2	36	3	1	2	1	2	1	1
301	1	2	37	3	3	4	4	4	4	4
302	1	2	38	3	4	4	3	3	3	3
303	1	2	39	3	3	4	3	4	4	3
304	1	2	40	3	3	4	3	3	3	2
305	1	2	41	3	3	3	3	5	4	4
306	1	2	42	3	3	4	3	3	3	3
307	1	2	43	3	3	4	5	3	4	4
308	1	2	44	3	5	4	5	5	5	5
309	1	2	45	3	4	4	4	3	3	3
310	1	2	46	3	5	4	5	4	4	5
311	1	2	47	3	4	4	3	3	4	3
312	1	2	48	3	4	5	4	4	4	4
313	1	2	49	3	4	4	4	3	4	3
314	1	2	50	3	3	3	3	3	3	3
315	1	2	51	3	4	4	4	4	3	3
316	1	2	52	3	2	3	3	3	3	3
317	1	2	53	3	3	4	1	3	3	2
318	1	2	54	3	3	3	3	2	2	2
319	1	2	55	3	4	4	4	3	4	4
320	1	2	56	3	4	4	3	4	5	4
321	1	2	57	3	4	4	3	4	4	4
322	1	2	58	3	4	3	2	5	4	4
323	1	2	59	3	3	4	4	4	4	4
324	1	2	60	3	3	4	4	3	3	3
325	1	2	61	3	3	4	3	4	4	3
326	1	2	62	3	3	4	3	5	5	5
327	1	2	63	3	3	3	4	4	3	4
328	1	2	64	3	4	3	4	5	5	5
329	1	2	65	3	3	4	4	5	3	4
330	1	2	66	3	4	4	3	2	3	2
331	1	2	67	3	4	3	2	2	3	2
332	1	2	68	3	3	3	2	2	3	2
333	1	2	69	3	2	3	2	3	3	2
334	1	2	70	3	4	4	4	4	3	4
335	1	2	71	3	4	4	2	3	3	3
336	1	2	72	3	2	4	5	3	3	3
337	1	2	73	3	4	4	4	3	3	3
338	1	2	74	3	4	4	4	3	3	4
339	1	2	75	3	4	4	5	4	4	4
340	1	2	76	3	4	3	3	2	3	3
341	1	2	77	3	3	3	3	3	3	3
342	1	2	78	3	3	4	4	3	3	3
343	1	2	79	3	3	4	3	3	3	3
344	1	2	80	3	3	4	3	4	4	3
345	1	2	81	3	3	4	4	2	4	3
346	1	2	82	3	4	3	3	3	4	3
347	1	2	83	3	3	4	3	4	3	4
348	1	2	84	3	4	3	4	3	3	3
349	1	2	85	3	4	3	2	3	2	2
350	1	2	86	3	4	4	3	3	2	3
351	1	2	87	3	3	3	4	2	4	3
352	1	2	88	3	4	3	4	4	3	4
353	1	2	89	3	3	4	4	3	4	3
354	1	2	90	3	3	4	4	3	4	4
355	1	2	91	3	4	4	4	4	3	4
356	1	2	92	3	4	3	4	3	5	4
357	1	2	93	3	4	4	4	3	4	3
358	1	2	94	3	3	3	3	2	3	3
359	1	2	95	3	3	2	3	3	3	3
360	1	2	96	3	3	4	1	3	3	2
361	1	2	97	3	5	5	4	5	5	5
362	1	2	98	3	4	4	4	2	4	3
363	1	2	99	3	4	4	3	3	3	3
364	1	2	100	3	2	4	4	3	4	3
365	1	2	101	3	3	3	3	3	3	3
366	1	2	102	3	3	3	3	2	2	2
367	1	2	103	3	3	4	4	3	4	4
368	1	2	104	3	2	3	3	3	3	2
369	1	2	105	3	4	4	4	3	3	3
370	1	2	106	3	3	3	3	2	2	2
371	1	2	107	3	4	4	3	3	3	3
372	1	2	108	3	4	3	4	4	3	4
373	1	2	109	3	4	4	5	5	5	5
374	1	2	110	3	4	4	3	5	3	3
375	1	2	111	3	4	4	4	3	3	3
376	1	2	112	3	3	4	3	3	3	3
377	1	2	113	3	4	4	3	4	4	4
378	1	2	114	3	3	4	4	3	4	4
379	1	2	115	3	4	4	4	4	4	4
380	1	2	116	3	3	3	4	3	4	3
381	1	2	117	3	4	3	4	4	3	3
382	1	2	118	3	2	3	3	3	3	3
383	1	2	119	3	3	3	4	2	4	3
384	1	2	120	3	3	4	5	4	4	4
385	1	2	121	3	3	4	4	3	4	3
386	1	2	122	3	3	4	5	4	5	4
387	1	2	123	3	3	4	3	3	5	3
388	1	2	124	3	4	4	3	3	4	3
389	1	2	125	3	2	3	4	3	5	3
390	1	2	126	3	4	4	4	3	4	4
391	1	2	127	3	3	3	4	4	3	3
392	1	2	128	3	2	5	1	2	3	2
393	1	2	129	3	3	3	3	2	3	3
394	1	2	130	3	4	3	3	3	2	3
395	1	2	131	3	4	3	4	4	3	3
396	1	2	132	3	3	4	4	4	3	4
397	1	2	1	4	3	4	3	4	4	4
398	1	2	2	4	5	4	5	5	5	5
399	1	2	3	4	4	4	5	4	4	4
400	1	2	4	4	3	4	4	4	3	4
401	1	2	5	4	2	2	2	2	3	2
402	1	2	6	4	2	4	3	3	3	3
403	1	2	7	4	2	4	4	4	4	4
404	1	2	8	4	3	4	4	4	3	3
405	1	2	9	4	2	2	1	4	4	2
406	1	2	10	4	4	5	3	4	3	4
407	1	2	11	4	3	3	4	4	4	4
408	1	2	12	4	4	5	5	5	5	5
409	1	2	13	4	5	4	4	4	4	4
410	1	2	14	4	4	4	5	5	5	5
411	1	2	15	4	4	5	5	5	5	5
412	1	2	16	4	4	5	5	5	3	4
413	1	2	17	4	5	5	4	5	4	4
414	1	2	18	4	3	4	4	4	3	3
415	1	2	19	4	4	4	4	5	4	4
416	1	2	20	4	4	4	4	5	5	4
417	1	2	21	4	4	4	4	5	5	4
418	1	2	22	4	5	4	5	5	5	5
419	1	2	23	4	4	3	4	5	3	3
420	1	2	24	4	4	2	3	4	3	3
421	1	2	25	4	5	5	4	5	4	5
422	1	2	26	4	3	3	3	4	4	4
423	1	2	27	4	4	4	5	5	4	4
424	1	2	28	4	4	3	2	4	3	3
425	1	2	29	4	4	4	5	5	3	4
426	1	2	30	4	5	5	4	5	5	5
427	1	2	31	4	4	3	2	4	4	4
428	1	2	32	4	3	4	3	3	3	3
429	1	2	33	4	5	5	5	5	4	5
430	1	2	34	4	4	3	4	5	4	4
431	1	2	35	4	4	4	3	4	2	2
432	1	2	36	4	3	3	4	4	3	4
433	1	2	37	4	5	4	5	5	5	4
434	1	2	38	4	2	2	2	4	2	2
435	1	2	39	4	4	3	4	5	4	4
436	1	2	40	4	4	3	4	4	4	4
437	1	2	41	4	3	2	5	4	4	4
438	1	2	42	4	5	5	4	4	5	4
439	1	2	43	4	4	3	5	5	5	5
440	1	2	44	4	4	4	3	4	5	4
441	1	2	45	4	4	4	4	4	5	5
442	1	2	46	4	4	4	5	5	4	5
443	1	2	47	4	4	4	5	5	4	5
444	1	2	48	4	4	3	4	4	4	4
445	1	2	49	4	4	5	5	5	4	5
446	1	2	50	4	4	3	5	5	5	5
447	1	2	51	4	3	4	5	4	5	5
448	1	2	52	4	3	3	3	4	5	3
449	1	2	53	4	3	3	4	3	4	3
450	1	2	54	4	3	3	3	5	2	2
451	1	2	55	4	5	5	4	5	5	5
452	1	2	56	4	4	3	2	4	4	4
453	1	2	57	4	3	4	3	4	3	4
454	1	2	58	4	5	5	5	5	4	5
455	1	2	59	4	4	3	4	5	4	4
456	1	2	60	4	4	4	3	4	2	2
457	1	2	61	4	4	2	4	3	2	2
458	1	2	62	4	4	4	3	4	5	4
459	1	2	63	4	4	4	3	4	4	4
460	1	2	64	4	4	3	2	5	4	4
461	1	2	65	4	4	5	3	4	3	4
462	1	2	66	4	3	3	4	4	4	4
463	1	2	67	4	4	4	3	4	4	4
464	1	2	68	4	4	3	3	4	5	3
465	1	2	69	4	4	3	4	3	4	3
466	1	2	70	4	4	5	4	4	5	4
467	1	2	71	4	3	3	5	5	5	5
468	1	2	72	4	3	4	3	5	5	4
469	1	2	73	4	3	4	5	5	4	4
470	1	2	74	4	4	4	5	5	5	5
471	1	2	75	4	4	4	4	5	5	5
472	1	2	76	4	4	5	4	5	4	4
473	1	2	77	4	4	4	5	4	4	4
474	1	2	78	4	3	5	4	4	5	4
475	1	2	79	4	5	3	5	5	3	4
476	1	2	80	4	3	4	5	4	4	4
477	1	2	81	4	4	5	3	5	5	4
478	1	2	82	4	4	3	3	4	3	3
479	1	2	83	4	4	4	5	5	4	4
480	1	2	84	4	4	3	4	4	3	4
481	1	2	85	4	3	4	5	5	4	4
482	1	2	86	4	3	3	4	4	3	3
483	1	2	87	4	5	4	4	5	4	4
484	1	2	88	4	4	3	5	3	3	3
485	1	2	89	4	4	4	4	5	3	4
486	1	2	90	4	3	4	3	5	4	5
487	1	2	91	4	3	3	3	4	5	3
488	1	2	92	4	4	4	3	5	5	4
489	1	2	93	4	4	5	5	5	4	5
490	1	2	94	4	3	4	5	4	5	5
491	1	2	95	4	4	4	5	5	4	5
492	1	2	96	4	4	3	4	5	4	4
493	1	2	97	4	2	2	2	4	2	2
494	1	2	98	4	4	3	5	5	5	5
495	1	2	99	4	5	3	4	4	4	4
496	1	2	100	4	4	4	4	5	5	5
497	1	2	101	4	4	5	4	3	4	4
498	1	2	102	4	4	4	3	5	3	3
499	1	2	103	4	2	2	2	4	2	2
500	1	2	104	4	4	4	4	4	5	5
501	1	2	105	4	4	4	5	5	4	5
502	1	2	106	4	4	4	5	4	5	5
503	1	2	107	4	4	5	4	4	5	5
504	1	2	108	4	4	4	5	5	5	5
505	1	2	109	4	4	5	4	4	5	4
506	1	2	110	4	3	3	5	5	4	5
507	1	2	111	4	5	5	4	4	3	4
508	1	2	112	4	4	3	5	5	4	5
509	1	2	113	4	5	5	4	4	4	4
510	1	2	114	4	4	3	4	5	3	3
511	1	2	115	4	3	4	5	5	4	4
512	1	2	116	4	4	4	4	4	4	4
513	1	2	117	4	4	4	3	4	3	4
514	1	2	118	4	4	4	4	5	3	4
515	1	2	119	4	3	3	4	5	3	4
516	1	2	120	4	4	3	4	5	3	4
517	1	2	121	4	4	4	5	4	4	4
518	1	2	122	4	5	4	3	3	5	4
519	1	2	123	4	5	4	4	5	4	5
520	1	2	124	4	4	4	4	4	5	4
521	1	2	125	4	4	4	5	5	5	5
522	1	2	126	4	3	4	4	4	3	4
523	1	2	127	4	3	4	4	4	4	4
524	1	2	128	4	4	3	4	4	5	4
525	1	2	129	4	4	3	3	4	4	4
526	1	2	130	4	3	4	5	4	3	4
527	1	2	131	4	3	4	5	5	4	4
528	1	2	132	4	3	3	4	4	3	4
529	1	2	1	5	3	3	4	4	4	4
530	1	2	2	5	4	5	4	4	4	4
531	1	2	3	5	4	3	3	4	4	4
532	1	2	4	5	4	3	5	5	4	5
533	1	2	5	5	3	4	4	4	3	4
534	1	2	6	5	4	5	3	3	3	2
535	1	2	7	5	3	3	3	3	3	4
536	1	2	8	5	4	4	5	5	4	4
537	1	2	9	5	4	4	4	3	3	4
538	1	2	10	5	2	5	1	3	4	2
539	1	2	11	5	4	4	5	4	4	5
540	1	2	12	5	4	5	4	5	5	5
541	1	2	13	5	5	5	5	4	5	5
542	1	2	14	5	4	2	3	5	5	3
543	1	2	15	5	3	3	3	3	4	3
544	1	2	16	5	3	3	4	5	4	3
545	1	2	17	5	4	4	4	3	3	3
546	1	2	18	5	2	5	3	4	3	2
547	1	2	19	5	5	5	4	5	5	5
548	1	2	20	5	5	5	5	3	4	4
549	1	2	21	5	2	2	3	3	3	3
550	1	2	22	5	5	4	4	4	4	4
551	1	2	23	5	3	2	3	3	4	3
552	1	2	24	5	2	3	2	4	4	2
553	1	2	25	5	2	3	2	3	3	4
554	1	2	26	5	2	3	1	3	3	1
555	1	2	27	5	3	2	1	3	3	2
556	1	2	28	5	3	2	2	3	3	3
557	1	2	29	5	4	4	4	4	3	3
558	1	2	30	5	3	4	5	4	5	4
559	1	2	31	5	3	1	2	4	4	2
560	1	2	32	5	3	3	5	4	5	4
561	1	2	33	5	3	3	4	4	4	4
562	1	2	34	5	3	3	4	5	5	4
563	1	2	35	5	2	4	1	4	4	2
564	1	2	36	5	2	3	4	5	4	4
565	1	2	37	5	5	4	4	5	4	4
566	1	2	38	5	4	5	4	4	3	4
567	1	2	39	5	2	4	2	4	4	3
568	1	2	40	5	3	3	2	4	4	2
569	1	2	41	5	2	3	3	4	4	3
570	1	2	42	5	3	3	2	4	2	3
571	1	2	43	5	4	4	5	5	4	5
572	1	2	44	5	5	4	4	4	4	4
573	1	2	45	5	4	1	4	4	5	4
574	1	2	46	5	5	3	5	5	5	5
575	1	2	47	5	4	4	3	3	3	3
576	1	2	48	5	3	3	3	4	3	3
577	1	2	49	5	3	4	3	4	4	3
578	1	2	50	5	3	3	3	4	5	3
579	1	2	51	5	3	3	4	3	4	3
580	1	2	52	5	2	3	3	4	5	4
581	1	2	53	5	3	3	2	4	4	4
582	1	2	54	5	4	4	5	5	5	4
583	1	2	55	5	3	2	3	3	4	3
584	1	2	56	5	3	2	2	3	4	4
585	1	2	57	5	4	4	4	4	4	3
586	1	2	58	5	5	3	5	4	3	3
587	1	2	59	5	3	4	5	3	5	4
588	1	2	60	5	4	5	3	4	4	4
589	1	2	61	5	3	5	5	3	4	4
590	1	2	62	5	3	2	3	3	3	3
591	1	2	63	5	4	4	4	4	4	4
592	1	2	64	5	2	3	3	4	4	3
593	1	2	65	5	3	3	2	4	4	3
594	1	2	66	5	4	4	5	5	4	5
595	1	2	67	5	4	4	3	3	3	3
596	1	2	68	5	4	4	3	4	3	3
597	1	2	69	5	3	3	2	3	3	2
598	1	2	70	5	3	2	2	3	3	2
599	1	2	71	5	3	2	1	3	3	2
600	1	2	72	5	3	4	4	4	3	3
601	1	2	73	5	3	4	5	4	5	4
602	1	2	74	5	3	4	3	3	5	3
603	1	2	75	5	4	4	3	3	4	3
604	1	2	76	5	2	3	4	3	5	3
605	1	2	77	5	4	3	4	5	4	4
606	1	2	78	5	4	3	3	4	4	3
607	1	2	79	5	3	4	2	3	3	3
608	1	2	80	5	4	4	4	4	3	3
609	1	2	81	5	5	5	4	5	4	3
610	1	2	82	5	4	3	4	4	3	3
611	1	2	83	5	3	3	3	4	5	4
612	1	2	84	5	3	3	4	4	4	5
613	1	2	85	5	4	4	3	4	3	4
614	1	2	86	5	3	4	2	5	4	4
615	1	2	87	5	3	4	4	4	4	4
616	1	2	88	5	4	3	4	5	4	4
617	1	2	89	5	3	4	3	4	4	4
618	1	2	90	5	3	4	4	4	3	3
619	1	2	91	5	4	3	4	5	3	4
620	1	2	92	5	3	3	5	5	4	4
621	1	2	93	5	4	5	4	5	5	4
622	1	2	94	5	3	3	5	4	4	4
623	1	2	95	5	4	3	3	4	4	4
624	1	2	96	5	2	3	3	4	4	3
625	1	2	97	5	4	4	3	5	4	3
626	1	2	98	5	4	3	5	4	3	4
627	1	2	99	5	4	4	4	4	3	3
628	1	2	100	5	3	4	5	4	5	4
629	1	2	101	5	3	2	2	4	4	2
630	1	2	102	5	3	2	3	4	3	3
631	1	2	103	5	4	3	5	3	4	3
632	1	2	104	5	3	4	2	3	3	3
633	1	2	105	5	4	4	3	5	4	4
634	1	2	106	5	4	3	3	4	5	4
635	1	2	107	5	4	3	5	5	4	4
636	1	2	108	5	3	4	4	4	3	4
637	1	2	109	5	2	3	3	4	4	3
638	1	2	110	5	3	3	3	4	5	4
639	1	2	111	5	3	3	4	5	5	5
640	1	2	112	5	4	4	3	4	3	3
641	1	2	113	5	4	4	2	5	3	3
642	1	2	114	5	3	4	3	4	4	3
643	1	2	115	5	3	4	3	4	3	3
644	1	2	116	5	3	4	2	3	3	3
645	1	2	117	5	3	4	4	4	5	4
646	1	2	118	5	2	3	2	3	4	3
647	1	2	119	5	4	3	3	5	4	3
648	1	2	120	5	4	4	4	4	5	4
649	1	2	121	5	3	4	3	3	4	3
650	1	2	122	5	2	2	2	4	2	2
651	1	2	123	5	4	4	4	4	5	5
652	1	2	124	5	4	4	5	5	4	5
653	1	2	125	5	4	3	4	5	5	5
654	1	2	126	5	4	3	3	3	4	3
655	1	2	127	5	3	4	3	3	4	3
656	1	2	128	5	3	3	3	4	4	3
657	1	2	129	5	3	4	4	3	4	4
658	1	2	130	5	4	3	4	2	2	3
659	1	2	131	5	3	4	3	3	3	2
660	1	2	132	5	3	4	3	4	4	3
661	1	2	1	6	3	3	3	3	3	3
662	1	2	2	6	3	3	3	2	2	3
663	1	2	3	6	4	4	5	4	4	4
664	1	2	4	6	4	4	4	4	5	4
665	1	2	5	6	3	4	3	2	3	3
666	1	2	6	6	3	4	2	2	3	3
667	1	2	7	6	2	3	2	2	3	3
668	1	2	8	6	4	5	4	4	3	3
669	1	2	9	6	2	4	4	2	3	4
670	1	2	10	6	2	4	4	2	3	3
671	1	2	11	6	2	3	4	3	4	3
672	1	2	12	6	3	5	5	3	5	3
673	1	2	13	6	4	4	3	2	4	3
674	1	2	14	6	3	3	3	2	3	3
675	1	2	15	6	3	5	5	2	4	3
676	1	2	16	6	3	4	3	2	2	2
677	1	2	17	6	4	3	5	3	5	4
678	1	2	18	6	2	5	2	2	5	2
679	1	2	19	6	5	5	5	5	5	5
680	1	2	20	6	2	3	5	3	4	4
681	1	2	21	6	3	4	4	3	4	4
682	1	2	22	6	5	4	5	4	4	4
683	1	2	23	6	3	4	4	3	3	4
684	1	2	24	6	2	4	3	1	2	2
685	1	2	25	6	2	4	1	1	1	3
686	1	2	26	6	4	3	2	4	3	2
687	1	2	27	6	3	3	2	1	2	2
688	1	2	28	6	3	3	2	3	3	3
689	1	2	29	6	3	4	3	3	4	2
690	1	2	30	6	3	3	3	3	3	3
691	1	2	31	6	2	3	3	1	2	2
692	1	2	32	6	4	4	3	3	4	3
693	1	2	33	6	3	3	3	3	3	3
694	1	2	34	6	3	2	3	3	3	3
695	1	2	35	6	2	3	3	2	3	3
696	1	2	36	6	2	2	2	3	2	2
697	1	2	37	6	3	3	3	3	4	3
698	1	2	38	6	3	4	5	4	5	5
699	1	2	39	6	3	3	3	4	4	3
700	1	2	40	6	3	3	2	3	3	2
701	1	2	41	6	3	2	3	4	3	3
702	1	2	42	6	4	2	4	2	2	3
703	1	2	43	6	3	4	2	3	2	3
704	1	2	44	6	5	4	4	3	2	4
705	1	2	45	6	3	2	2	4	5	3
706	1	2	46	6	2	2	2	2	3	2
707	1	2	47	6	5	4	5	3	4	4
708	1	2	48	6	3	5	4	4	4	4
709	1	2	49	6	3	4	4	4	4	4
710	1	2	50	6	4	5	4	4	3	4
711	1	2	51	6	5	4	3	2	2	3
712	1	2	52	6	3	2	2	1	1	2
713	1	2	53	6	4	4	4	3	3	4
714	1	2	54	6	3	3	5	3	4	4
715	1	2	55	6	4	4	5	5	5	4
716	1	2	56	6	3	2	3	3	4	3
717	1	2	57	6	5	4	5	3	4	4
718	1	2	58	6	3	3	4	3	4	4
719	1	2	59	6	3	4	4	4	3	4
720	1	2	60	6	4	4	4	4	5	4
721	1	2	61	6	3	4	3	2	3	3
722	1	2	62	6	4	3	3	2	4	3
723	1	2	63	6	4	3	4	3	3	4
724	1	2	64	6	3	3	3	3	3	3
725	1	2	65	6	3	4	3	3	3	3
726	1	2	66	6	3	3	3	2	3	3
727	1	2	67	6	4	5	5	3	3	4
728	1	2	68	6	2	3	1	1	3	2
729	1	2	69	6	2	3	2	2	3	2
730	1	2	70	6	2	3	3	3	2	3
731	1	2	71	6	2	3	2	3	2	3
732	1	2	72	6	3	4	4	3	4	3
733	1	2	73	6	3	3	3	3	4	3
734	1	2	74	6	3	3	5	1	2	2
735	1	2	75	6	3	4	2	3	3	3
736	1	2	76	6	4	2	4	3	3	3
737	1	2	77	6	3	4	5	4	3	3
738	1	2	78	6	3	3	3	3	3	3
739	1	2	79	6	3	2	3	3	3	3
740	1	2	80	6	2	3	3	2	3	3
741	1	2	81	6	3	4	4	2	5	3
742	1	2	82	6	3	4	3	2	3	2
743	1	2	83	6	2	3	3	3	4	4
744	1	2	84	6	3	3	4	4	4	4
745	1	2	85	6	3	4	3	2	3	3
746	1	2	86	6	3	3	2	2	3	2
747	1	2	87	6	2	4	2	3	2	3
748	1	2	88	6	4	4	3	3	3	3
749	1	2	89	6	3	4	3	3	4	3
750	1	2	90	6	4	4	3	3	4	3
751	1	2	91	6	4	4	3	2	3	2
752	1	2	92	6	3	3	2	2	2	2
753	1	2	93	6	4	2	3	3	3	3
754	1	2	94	6	4	5	4	2	2	3
755	1	2	95	6	4	4	3	4	4	4
756	1	2	96	6	4	2	2	2	4	2
757	1	2	97	6	3	5	4	3	3	4
758	1	2	98	6	5	4	5	4	4	5
759	1	2	99	6	2	3	5	3	4	4
760	1	2	100	6	3	4	4	3	4	4
761	1	2	101	6	2	4	3	1	2	2
762	1	2	102	6	4	3	5	3	5	4
763	1	2	103	6	2	3	3	3	4	3
764	1	2	104	6	3	5	5	2	4	3
765	1	2	105	6	3	4	3	2	2	2
766	1	2	106	6	3	5	4	3	5	3
767	1	2	107	6	2	4	2	4	2	2
768	1	2	108	6	3	4	3	3	4	3
769	1	2	109	6	3	3	3	2	2	3
770	1	2	110	6	4	4	5	4	4	4
771	1	2	111	6	2	4	3	2	3	3
772	1	2	112	6	2	3	1	3	2	2
773	1	2	113	6	3	4	3	4	4	3
774	1	2	114	6	3	4	2	3	3	3
775	1	2	115	6	3	4	4	4	3	4
776	1	2	116	6	4	2	2	4	2	2
777	1	2	117	6	4	4	3	2	3	3
778	1	2	118	6	3	4	3	3	4	3
779	1	2	119	6	4	3	4	3	4	4
780	1	2	120	6	3	4	4	3	4	4
781	1	2	121	6	3	5	4	4	5	4
782	1	2	122	6	3	4	5	4	5	4
783	1	2	123	6	3	2	2	4	4	2
784	1	2	124	6	3	2	3	4	3	3
785	1	2	125	6	3	4	5	4	2	4
786	1	2	126	6	3	3	4	3	3	3
787	1	2	127	6	4	3	4	3	4	4
788	1	2	128	6	3	2	2	4	4	3
789	1	2	129	6	3	4	3	3	2	3
790	1	2	130	6	3	4	2	3	4	4
791	1	2	131	6	4	5	4	2	2	3
792	1	2	132	6	2	3	2	1	3	2
793	1	2	1	7	4	3	4	3	4	3
794	1	2	2	7	3	4	5	4	3	4
795	1	2	3	7	4	4	5	4	4	4
796	1	2	4	7	4	2	5	5	4	5
797	1	2	5	7	4	4	3	3	2	3
798	1	2	6	7	3	3	2	2	2	2
799	1	2	7	7	4	3	3	3	5	4
800	1	2	8	7	5	5	5	4	4	4
801	1	2	9	7	4	4	5	2	3	5
802	1	2	10	7	4	3	5	3	2	4
803	1	2	11	7	4	3	4	2	2	3
804	1	2	12	7	3	3	3	3	3	2
805	1	2	13	7	5	4	5	3	4	5
806	1	2	14	7	3	3	2	2	3	3
807	1	2	15	7	3	5	5	3	3	4
808	1	2	16	7	4	3	5	4	2	4
809	1	2	17	7	2	3	3	3	4	3
810	1	2	18	7	1	4	1	1	1	1
811	1	2	19	7	5	5	5	5	5	5
812	1	2	20	7	2	2	3	3	3	3
813	1	2	21	7	3	4	2	2	2	3
814	1	2	22	7	3	4	4	3	3	3
815	1	2	23	7	1	4	4	3	3	3
816	1	2	24	7	2	1	2	1	1	1
817	1	2	25	7	3	4	2	2	1	3
818	1	2	26	7	2	2	3	2	3	2
819	1	2	27	7	3	3	2	2	2	2
820	1	2	28	7	3	2	2	2	2	2
821	1	2	29	7	3	4	4	4	3	4
822	1	2	30	7	4	2	2	4	2	2
823	1	2	31	7	2	1	3	3	3	3
824	1	2	32	7	4	4	3	2	3	2
825	1	2	33	7	3	3	2	2	2	2
826	1	2	34	7	4	2	3	3	3	3
827	1	2	35	7	4	5	4	2	2	3
828	1	2	36	7	1	4	1	1	1	1
829	1	2	37	7	3	4	4	2	3	3
830	1	2	38	7	5	3	3	3	2	3
831	1	2	39	7	3	3	3	2	3	2
832	1	2	40	7	3	4	3	3	3	3
833	1	2	41	7	3	4	3	2	3	3
834	1	2	42	7	3	2	4	4	2	2
835	1	2	43	7	3	3	4	2	2	3
836	1	2	44	7	5	4	4	3	3	4
837	1	2	45	7	5	3	5	4	4	4
838	1	2	46	7	3	3	2	2	2	2
839	1	2	47	7	5	4	4	3	4	4
840	1	2	48	7	2	3	3	3	3	2
841	1	2	49	7	3	4	3	4	4	3
842	1	2	50	7	2	4	4	3	3	4
843	1	2	51	7	4	3	4	4	4	4
844	1	2	52	7	5	4	5	3	4	5
845	1	2	53	7	3	3	2	2	3	3
846	1	2	54	7	4	4	3	3	2	3
847	1	2	55	7	2	3	3	3	4	3
848	1	2	56	7	2	4	1	1	1	3
849	1	2	57	7	4	3	2	4	3	2
850	1	2	58	7	1	3	2	1	1	1
851	1	2	59	7	3	2	2	2	1	2
852	1	2	60	7	4	4	4	3	3	4
853	1	2	61	7	3	5	5	3	3	4
854	1	2	62	7	4	3	5	4	2	4
855	1	2	63	7	2	4	3	2	3	3
856	1	2	64	7	3	3	2	2	3	2
857	1	2	65	7	5	4	2	3	2	3
858	1	2	66	7	3	3	2	2	3	2
859	1	2	67	7	3	2	2	2	1	2
860	1	2	68	7	3	1	2	3	1	2
861	1	2	69	7	3	3	3	3	4	3
862	1	2	70	7	4	3	4	4	3	4
863	1	2	71	7	4	3	4	2	2	3
864	1	2	72	7	3	3	3	3	3	2
865	1	2	73	7	3	4	3	2	3	2
866	1	2	74	7	2	3	4	4	4	4
867	1	2	75	7	3	2	2	3	2	2
868	1	2	76	7	3	4	4	3	3	3
869	1	2	77	7	2	4	3	2	2	2
870	1	2	78	7	3	4	3	2	3	3
871	1	2	79	7	3	3	2	2	3	2
872	1	2	80	7	4	3	4	3	4	4
873	1	2	81	7	3	4	4	5	4	4
874	1	2	82	7	3	3	2	3	4	3
875	1	2	83	7	2	3	2	2	3	3
876	1	2	84	7	3	4	3	3	4	3
877	1	2	85	7	3	4	5	4	2	4
878	1	2	86	7	3	3	4	3	3	3
879	1	2	87	7	4	3	4	3	4	4
880	1	2	88	7	4	3	3	3	4	4
881	1	2	89	7	3	4	4	4	4	4
882	1	2	90	7	3	4	4	3	3	3
883	1	2	91	7	5	4	4	5	4	4
884	1	2	92	7	4	4	3	3	2	3
885	1	2	93	7	4	2	5	4	4	4
886	1	2	94	7	3	4	3	2	3	2
887	1	2	95	7	4	3	5	4	4	5
888	1	2	96	7	4	3	3	3	5	4
889	1	2	97	7	4	2	4	3	3	3
890	1	2	98	7	3	4	5	4	3	3
891	1	2	99	7	5	2	5	1	3	2
892	1	2	100	7	3	3	3	1	2	2
893	1	2	101	7	5	4	4	4	3	4
894	1	2	102	7	2	3	3	4	3	3
895	1	2	103	7	3	3	3	2	2	3
896	1	2	104	7	3	4	5	4	3	4
897	1	2	105	7	4	5	4	2	3	4
898	1	2	106	7	2	4	5	2	2	3
899	1	2	107	7	2	2	3	2	3	2
900	1	2	108	7	3	4	4	4	3	4
901	1	2	109	7	3	3	4	4	4	4
902	1	2	110	7	4	3	2	3	2	2
903	1	2	111	7	3	3	3	4	3	3
904	1	2	112	7	5	4	4	3	4	4
905	1	2	113	7	4	4	3	3	2	3
906	1	2	114	7	3	3	3	1	2	2
907	1	2	115	7	4	4	5	4	3	4
908	1	2	116	7	4	3	3	2	1	2
909	1	2	117	7	2	4	3	2	2	2
910	1	2	118	7	3	3	3	3	3	3
911	1	2	119	7	3	3	5	2	3	3
912	1	2	120	7	4	4	5	3	3	4
913	1	2	121	7	3	4	4	1	1	2
914	1	2	122	7	3	3	3	2	3	3
915	1	2	123	7	3	2	3	3	2	2
916	1	2	124	7	3	3	3	3	3	3
917	1	2	125	7	4	4	5	4	4	5
918	1	2	126	7	4	3	3	4	3	3
919	1	2	127	7	3	3	2	3	2	3
920	1	2	128	7	3	2	3	4	3	3
921	1	2	129	7	4	3	4	2	2	3
922	1	2	130	7	3	3	4	2	3	3
923	1	2	131	7	4	4	3	1	3	3
924	1	2	132	7	3	4	3	2	3	3

## Sheet: Breast meat - Blind Panelists
No	People	Meat type	Scheet	Species	Smell	Taste	Tendernes	Juiciness	Overall liking		Species	Smell	Taste	Tendernes	Juiciness	Overall liking
1	2	1	1	1	5	4	4	2	3
2	2	1	2	1	3	4	3	1	3		1-Broiler chicken	3.63107	4.03883	3.72816	3	3.58252
3	2	1	3	1	3	5	3	4	4
4	2	1	4	1	3	3	2	5	1
5	2	1	5	1	3	3	4	3	3
6	2	1	6	1	4	4	4	2	3		2-Turkey	3.32039	4.04854	3.1068	2.8932	3.69903
7	2	1	7	1	4	4	4	4	4
8	2	1	8	1	3	5	3	2	4
9	2	1	9	1	3	4	4	3	3
10	2	1	10	1	4	3	4	4	3		3-Duck	3.36893	3.78641	2.94175	2.84466	3.49515
11	2	1	11	1	4	4	4	4	3
12	2	1	12	1	3	3	4	2	3
13	2	1	13	1	4	3	4	2	3
14	2	1	14	1	4	5	4	3	5		4-Capon	3.78641	4.32039	3.83495	3.47573	4.20388
15	2	1	15	1	4	5	4	3	4
16	2	1	16	1	3	5	4	4	5
17	2	1	17	1	3	5	4	4	5
18	2	1	18	1	4	3	4	2	4		5-Guinea fowl	3.8932	3.63107	3.31068	2.67961	3.26214
19	2	1	19	1	5	5	5	3	5
20	2	1	20	1	3	4	2	3	3
21	2	1	21	1	3	5	4	3	4
22	2	1	22	1	4	4	4	3	4		6-Goose	3.84466	3.67961	2.8932	2.58252	3.67961
23	2	1	23	1	3	4	4	3	3
24	2	1	24	1	3	3	4	3	3
25	2	1	25	1	3	4	4	5	5
26	2	1	26	1	4	4	3	3	3
27	2	1	27	1	5	3	4	4	5
28	2	1	28	1	4	3	4	3	3
29	2	1	29	1	3	4	4	3	3
30	2	1	30	1	3	3	4	3	3
31	2	1	31	1	3	4	2	1	1
32	2	1	32	1	4	4	4	3	4
33	2	1	33	1	4	4	4	2	4
34	2	1	34	1	3	3	4	3	3
35	2	1	35	1	5	5	4	3	5
36	2	1	36	1	3	5	4	3	4
37	2	1	37	1	5	4	4	4	4
38	2	1	38	1	3	5	4	3	4
39	2	1	39	1	3	4	5	4	5
40	2	1	40	1	5	5	4	4	3
41	2	1	41	1	3	4	4	3	3
42	2	1	42	1	3	3	4	3	3
43	2	1	43	1	3	4	3	1	1
44	2	1	44	1	4	4	4	2	3
45	2	1	45	1	3	4	4	2	2
46	2	1	46	1	3	4	4	2	3
47	2	1	47	1	3	3	2	2	1
48	2	1	48	1	3	4	4	4	4
49	2	1	49	1	3	4	2	1	2
50	2	1	50	1	3	2	4	3	3
51	2	1	51	1	3	5	4	4	4
52	2	1	52	1	4	4	4	3	4
53	2	1	53	1	3	4	3	3	3
54	2	1	54	1	5	4	4	2	3
55	2	1	55	1	3	4	4	3	3
56	2	1	56	1	3	3	4	3	3
57	2	1	57	1	4	5	4	3	5
58	2	1	58	1	3	3	4	3	3
59	2	1	59	1	3	4	4	3	3
60	2	1	60	1	5	5	3	3	5
61	2	1	61	1	5	5	4	3	5
62	2	1	62	1	3	4	4	3	3
63	2	1	63	1	3	4	3	3	3
64	2	1	64	1	4	4	3	2	3
65	2	1	65	1	3	4	4	3	3
66	2	1	66	1	4	4	4	3	4
67	2	1	67	1	4	4	2	3	1
68	2	1	68	1	3	4	4	3	3
69	2	1	69	1	3	4	3	3	3
70	2	1	70	1	4	5	3	4	4
71	2	1	71	1	3	4	4	3	3
72	2	1	72	1	4	5	5	3	5
73	2	1	73	1	5	4	4	3	4
74	2	1	74	1	4	5	4	3	4
75	2	1	75	1	3	4	4	1	3
76	2	1	76	1	4	4	4	3	4
77	2	1	77	1	3	4	3	2	3
78	2	1	78	1	3	3	4	3	3
79	2	1	79	1	3	4	3	4	4
80	2	1	80	1	3	4	4	3	4
81	2	1	81	1	5	5	3	3	5
82	2	1	82	1	4	4	4	3	4
83	2	1	83	1	3	4	5	4	5
84	2	1	84	1	5	4	4	5	5
85	2	1	85	1	3	3	4	3	3
86	2	1	86	1	3	4	4	3	4
87	2	1	87	1	5	3	4	2	3
88	2	1	88	1	4	4	5	4	5
89	2	1	89	1	5	5	3	4	4
90	2	1	90	1	3	4	3	3	3
91	2	1	91	1	4	4	3	3	3
92	2	1	92	1	5	4	4	3	4
93	2	1	93	1	3	4	4	3	4
94	2	1	94	1	5	4	3	3	4
95	2	1	95	1	5	4	4	5	5
96	2	1	96	1	3	4	3	3	3
97	2	1	97	1	3	4	4	3	4
98	2	1	98	1	3	3	4	3	3
99	2	1	99	1	3	5	3	4	5
100	2	1	100	1	3	5	4	2	5
101	2	1	101	1	5	4	3	3	4
102	2	1	102	1	4	5	4	3	5
103	2	1	103	1	5	5	4	3	5
104	2	1	1	2	4	3	3	2	2
105	2	1	2	2	3	4	2	1	3
106	2	1	3	2	3	5	2	1	5
107	2	1	4	2	3	2	4	2	2
108	2	1	5	2	2	4	3	3	3
109	2	1	6	2	5	5	3	5	5
110	2	1	7	2	4	3	3	3	3
111	2	1	8	2	3	5	3	2	5
112	2	1	9	2	3	3	3	3	2
113	2	1	10	2	4	2	3	2	2
114	2	1	11	2	2	3	3	3	3
115	2	1	12	2	3	4	3	1	3
116	2	1	13	2	3	5	4	5	4
117	2	1	14	2	4	4	3	3	4
118	2	1	15	2	3	5	3	4	5
119	2	1	16	2	4	5	4	5	5
120	2	1	17	2	3	5	3	5	5
121	2	1	18	2	4	5	2	4	5
122	2	1	19	2	3	5	5	1	5
123	2	1	20	2	3	5	3	4	5
124	2	1	21	2	3	5	3	5	5
125	2	1	22	2	3	5	3	4	5
126	2	1	23	2	4	3	3	4	3
127	2	1	24	2	3	5	3	4	4
128	2	1	25	2	4	4	3	3	3
129	2	1	26	2	3	5	4	1	3
130	2	1	27	2	4	4	3	1	3
131	2	1	28	2	3	4	3	2	3
132	2	1	29	2	3	3	3	1	3
133	2	1	30	2	3	5	5	4	5
134	2	1	31	2	2	4	3	2	3
135	2	1	32	2	5	5	3	1	5
136	2	1	33	2	3	5	5	3	4
137	2	1	34	2	3	4	3	1	3
138	2	1	35	2	4	4	3	4	4
139	2	1	36	2	3	5	3	1	4
140	2	1	37	2	4	4	4	2	4
141	2	1	38	2	3	5	3	5	5
142	2	1	39	2	4	5	3	4	5
143	2	1	40	2	3	4	3	2	3
144	2	1	41	2	5	4	3	4	5
145	2	1	42	2	4	5	3	1	4
146	2	1	43	2	3	3	3	1	3
147	2	1	44	2	2	4	2	2	2
148	2	1	45	2	3	4	3	1	3
149	2	1	46	2	3	3	3	3	3
150	2	1	47	2	4	3	3	3	3
151	2	1	48	2	3	4	4	3	4
152	2	1	49	2	4	4	5	5	5
153	2	1	50	2	3	2	3	3	2
154	2	1	51	2	4	4	3	4	4
155	2	1	52	2	3	4	3	5	4
156	2	1	53	2	5	4	3	5	5
157	2	1	54	2	4	5	3	4	5
158	2	1	55	2	3	4	3	3	3
159	2	1	56	2	3	5	4	2	5
160	2	1	57	2	3	4	3	3	3
161	2	1	58	2	2	3	3	3	2
162	2	1	59	2	2	5	5	4	5
163	2	1	60	2	3	4	3	3	3
164	2	1	61	2	3	4	3	3	3
165	2	1	62	2	3	2	2	1	2
166	2	1	63	2	3	3	2	3	3
167	2	1	64	2	4	3	3	2	3
168	2	1	65	2	3	3	3	3	3
169	2	1	66	2	4	4	3	4	4
170	2	1	67	2	3	3	2	2	2
171	2	1	68	2	4	4	2	4	4
172	2	1	69	2	3	4	3	4	4
173	2	1	70	2	2	3	3	3	3
174	2	1	71	2	3	3	3	3	3
175	2	1	72	2	3	5	3	3	3
176	2	1	73	2	4	4	3	3	4
177	2	1	74	2	3	3	2	3	3
178	2	1	75	2	4	5	3	5	5
179	2	1	76	2	3	3	3	3	3
180	2	1	77	2	4	3	2	3	3
181	2	1	78	2	3	5	3	1	3
182	2	1	79	2	5	4	4	3	4
183	2	1	80	2	4	5	3	2	5
184	2	1	81	2	3	4	4	3	4
185	2	1	82	2	4	4	4	2	5
186	2	1	83	2	4	5	2	3	5
187	2	1	84	2	3	4	3	3	3
188	2	1	85	2	3	4	2	4	4
189	2	1	86	2	3	3	3	3	3
190	2	1	87	2	5	5	3	2	5
191	2	1	88	2	4	5	3	3	5
192	2	1	89	2	2	4	3	1	3
193	2	1	90	2	3	3	2	2	2
194	2	1	91	2	3	4	3	3	3
195	2	1	92	2	4	4	3	3	4
196	2	1	93	2	3	4	3	1	2
197	2	1	94	2	4	4	3	3	4
198	2	1	95	2	3	5	4	5	5
199	2	1	96	2	4	4	3	3	4
200	2	1	97	2	3	3	3	1	3
201	2	1	98	2	3	5	3	4	4
202	2	1	99	2	3	3	3	2	3
203	2	1	100	2	3	4	3	3	3
204	2	1	101	2	3	5	5	4	5
205	2	1	102	2	3	5	4	3	5
206	2	1	103	2	2	5	3	4	4
207	2	1	1	3	5	5	4	2	5
208	2	1	2	3	3	4	2	1	3
209	2	1	3	3	2	3	4	3	1
210	2	1	4	3	3	3	3	3	2
211	2	1	5	3	4	4	4	3	3
212	2	1	6	3	3	5	3	5	5
213	2	1	7	3	5	4	4	3	4
214	2	1	8	3	3	3	3	2	3
215	2	1	9	3	4	3	3	3	3
216	2	1	10	3	2	3	3	3	3
217	2	1	11	3	2	3	2	2	3
218	2	1	12	3	3	3	3	2	3
219	2	1	13	3	3	4	3	4	4
220	2	1	14	3	3	3	3	3	4
221	2	1	15	3	5	5	4	3	5
222	2	1	16	3	3	4	2	3	3
223	2	1	17	3	2	3	3	3	3
224	2	1	18	3	4	5	2	4	5
225	2	1	19	3	5	5	1	2	5
226	2	1	20	3	3	3	3	2	3
227	2	1	21	3	4	3	3	2	3
228	2	1	22	3	3	4	3	4	4
229	2	1	23	3	5	4	3	4	5
230	2	1	24	3	3	5	4	4	5
231	2	1	25	3	4	4	3	2	4
232	2	1	26	3	2	3	4	2	3
233	2	1	27	3	4	4	3	4	4
234	2	1	28	3	5	3	4	4	5
235	2	1	29	3	3	3	3	2	3
236	2	1	30	3	5	3	3	4	4
237	2	1	31	3	3	5	3	2	3
238	2	1	32	3	2	4	2	4	3
239	2	1	33	3	3	4	4	4	4
240	2	1	34	3	4	3	3	3	3
241	2	1	35	3	5	5	3	4	5
242	2	1	36	3	4	5	3	3	5
243	2	1	37	3	4	3	1	2	3
244	2	1	38	3	3	5	2	3	3
245	2	1	39	3	3	4	3	3	3
246	2	1	40	3	3	5	3	5	4
247	2	1	41	3	3	4	3	3	3
248	2	1	42	3	3	4	4	5	4
249	2	1	43	3	3	3	2	3	3
250	2	1	44	3	3	5	4	3	5
251	2	1	45	3	3	3	2	3	3
252	2	1	46	3	4	3	1	3	3
253	2	1	47	3	3	3	2	1	2
254	2	1	48	3	5	4	1	3	4
255	2	1	49	3	4	4	3	2	4
256	2	1	50	3	3	3	3	3	3
257	2	1	51	3	2	5	3	4	4
258	2	1	52	3	3	3	2	3	3
259	2	1	53	3	3	4	3	3	3
260	2	1	54	3	3	4	3	3	3
261	2	1	55	3	3	5	3	5	5
262	2	1	56	3	4	5	3	4	5
263	2	1	57	3	3	4	2	1	3
264	2	1	58	3	3	5	4	3	4
265	2	1	59	3	3	5	3	2	3
266	2	1	60	3	3	4	3	2	3
267	2	1	61	3	4	5	3	4	5
268	2	1	62	3	4	4	3	2	3
269	2	1	63	3	3	3	4	3	3
270	2	1	64	3	4	5	3	3	5
271	2	1	65	3	3	3	1	2	2
272	2	1	66	3	2	3	3	3	3
273	2	1	67	3	3	4	2	3	3
274	2	1	68	3	3	3	3	3	3
275	2	1	69	3	4	3	4	4	4
276	2	1	70	3	3	3	3	2	3
277	2	1	71	3	4	3	3	2	3
278	2	1	72	3	3	3	3	3	3
279	2	1	73	3	4	5	4	2	5
280	2	1	74	3	3	5	4	4	5
281	2	1	75	3	2	2	3	1	1
282	2	1	76	3	2	2	4	3	3
283	2	1	77	3	3	4	3	3	3
284	2	1	78	3	3	5	3	4	4
285	2	1	79	3	3	2	4	2	3
286	2	1	80	3	5	5	4	3	5
287	2	1	81	3	3	2	2	1	1
288	2	1	82	3	5	5	3	4	5
289	2	1	83	3	4	4	2	4	4
290	2	1	84	3	3	3	3	2	2
291	2	1	85	3	4	3	3	4	3
292	2	1	86	3	3	3	3	1	3
293	2	1	87	3	2	3	3	1	2
294	2	1	88	3	5	5	3	3	5
295	2	1	89	3	3	3	4	2	3
296	2	1	90	3	3	3	4	3	3
297	2	1	91	3	2	3	2	2	2
298	2	1	92	3	4	4	2	3	4
299	2	1	93	3	4	4	3	3	4
300	2	1	94	3	3	3	3	1	3
301	2	1	95	3	3	3	3	3	3
302	2	1	96	3	3	3	2	1	2
303	2	1	97	3	5	5	4	3	5
304	2	1	98	3	3	3	3	2	3
305	2	1	99	3	3	4	2	3	3
306	2	1	100	3	3	5	3	2	3
307	2	1	101	3	4	5	3	3	5
308	2	1	102	3	5	5	3	4	5
309	2	1	103	3	2	3	3	2	2
310	2	1	1	4	5	5	4	2	4
311	2	1	2	4	3	4	4	3	4
312	2	1	3	4	3	4	5	5	4
313	2	1	4	4	3	4	2	3	4
314	2	1	5	4	4	3	2	3	4
315	2	1	6	4	4	5	5	3	4
316	2	1	7	4	3	4	4	3	3
317	2	1	8	4	3	5	3	2	5
318	2	1	9	4	4	4	4	4	4
319	2	1	10	4	4	4	4	4	4
320	2	1	11	4	4	4	4	2	3
321	2	1	12	4	4	3	4	4	4
322	2	1	13	4	4	4	4	3	4
323	2	1	14	4	5	4	4	5	5
324	2	1	15	4	5	5	3	4	5
325	2	1	16	4	4	5	5	4	4
326	2	1	17	4	3	5	5	5	5
327	2	1	18	4	2	5	5	2	5
328	2	1	19	4	5	5	2	5	5
329	2	1	20	4	4	4	4	4	4
330	2	1	21	4	3	3	3	4	3
331	2	1	22	4	4	4	4	3	4
332	2	1	23	4	5	4	4	5	5
333	2	1	24	4	4	4	5	4	4
334	2	1	25	4	4	4	3	3	4
335	2	1	26	4	5	5	4	2	4
336	2	1	27	4	3	4	4	3	4
337	2	1	28	4	3	4	5	5	4
338	2	1	29	4	4	3	4	4	4
339	2	1	30	4	4	4	4	3	4
340	2	1	31	4	5	4	4	5	5
341	2	1	32	4	4	5	3	4	5
342	2	1	33	4	4	4	4	2	4
343	2	1	34	4	4	3	4	4	4
344	2	1	35	4	5	5	5	2	5
345	2	1	36	4	4	4	4	4	4
346	2	1	37	4	5	5	3	4	5
347	2	1	38	4	4	4	4	2	4
348	2	1	39	4	4	3	4	4	4
349	2	1	40	4	4	5	5	2	4
350	2	1	41	4	4	4	5	5	5
351	2	1	42	4	3	3	5	5	5
352	2	1	43	4	4	5	5	4	4
353	2	1	44	4	3	4	4	4	4
354	2	1	45	4	5	4	4	5	5
355	2	1	46	4	3	4	2	3	3
356	2	1	47	4	4	3	2	3	4
357	2	1	48	4	4	5	5	3	4
358	2	1	49	4	3	4	4	2	3
359	2	1	50	4	4	5	5	3	4
360	2	1	51	4	3	4	3	3	3
361	2	1	52	4	3	5	3	5	5
362	2	1	53	4	4	5	3	4	5
363	2	1	54	4	3	4	3	3	3
364	2	1	55	4	4	4	4	2	4
365	2	1	56	4	4	4	3	3	4
366	2	1	57	4	3	4	3	2	3
367	2	1	58	4	4	3	4	4	4
368	2	1	59	4	4	4	4	3	4
369	2	1	60	4	4	5	3	4	4
370	2	1	61	4	5	5	3	4	5
371	2	1	62	4	4	3	4	4	4
372	2	1	63	4	3	5	3	2	5
373	2	1	64	4	4	4	4	4	4
374	2	1	65	4	4	4	4	4	4
375	2	1	66	4	4	5	3	4	5
376	2	1	67	4	4	4	3	3	4
377	2	1	68	4	3	5	5	3	4
378	2	1	69	4	4	5	5	3	5
379	2	1	70	4	3	4	5	4	4
380	2	1	71	4	4	5	5	4	4
381	2	1	72	4	3	5	5	5	5
382	2	1	73	4	3	5	3	3	4
383	2	1	74	4	5	5	2	5	5
384	2	1	75	4	3	5	4	4	4
385	2	1	76	4	3	4	3	4	4
386	2	1	77	4	4	5	4	5	5
387	2	1	78	4	2	5	5	2	5
388	2	1	79	4	4	4	3	3	4
389	2	1	80	4	4	3	4	2	4
390	2	1	81	4	4	5	5	4	5
391	2	1	82	4	5	5	4	4	5
392	2	1	83	4	3	5	4	2	4
393	2	1	84	4	4	5	4	4	4
394	2	1	85	4	3	5	4	3	4
395	2	1	86	4	5	5	3	5	5
396	2	1	87	4	4	5	5	4	5
397	2	1	88	4	3	4	5	3	4
398	2	1	89	4	3	4	2	2	3
399	2	1	90	4	4	5	3	4	4
400	2	1	91	4	5	5	3	4	5
401	2	1	92	4	3	4	5	2	4
402	2	1	93	4	3	5	2	2	3
403	2	1	94	4	3	4	4	3	4
404	2	1	95	4	4	4	4	3	4
405	2	1	96	4	4	4	3	3	4
406	2	1	97	4	3	5	5	4	5
407	2	1	98	4	3	5	2	3	3
408	2	1	99	4	4	3	4	2	4
409	2	1	100	4	4	4	3	2	4
410	2	1	101	4	4	4	5	5	5
411	2	1	102	4	4	5	4	5	5
412	2	1	103	4	4	5	4	4	4
413	2	1	1	5	5	4	4	2	2
414	2	1	2	5	3	3	3	3	3
415	2	1	3	5	5	4	2	3	3
416	2	1	4	5	3	1	3	2	1
417	2	1	5	5	3	3	3	3	3
418	2	1	6	5	5	4	2	2	3
419	2	1	7	5	4	4	4	3	3
420	2	1	8	5	3	4	3	2	5
421	2	1	9	5	4	4	5	4	4
422	2	1	10	5	4	4	3	3	3
423	2	1	11	5	4	4	4	3	3
424	2	1	12	5	4	2	2	1	3
425	2	1	13	5	5	4	2	1	2
426	2	1	14	5	3	4	3	1	4
427	2	1	15	5	4	4	4	4	4
428	2	1	16	5	3	3	3	4	3
429	2	1	17	5	2	3	3	3	3
430	2	1	18	5	5	5	5	2	5
431	2	1	19	5	5	5	5	5	5
432	2	1	20	5	4	2	3	2	2
433	2	1	21	5	5	4	2	1	2
434	2	1	22	5	3	4	3	1	3
435	2	1	23	5	5	4	4	2	3
436	2	1	24	5	3	3	3	3	3
437	2	1	25	5	5	5	5	2	5
438	2	1	26	5	4	1	2	2	2
439	2	1	27	5	5	5	5	4	4
440	2	1	28	5	5	5	4	2	5
441	2	1	29	5	5	5	3	3	5
442	2	1	30	5	4	3	2	2	3
443	2	1	31	5	2	3	4	3	3
444	2	1	32	5	4	2	2	1	3
445	2	1	33	5	5	2	1	2	1
446	2	1	34	5	5	5	5	2	5
447	2	1	35	5	4	4	4	4	4
448	2	1	36	5	3	3	3	3	3
449	2	1	37	5	4	3	4	4	4
450	2	1	38	5	4	5	5	2	4
451	2	1	39	5	4	4	5	5	5
452	2	1	40	5	3	3	5	5	5
453	2	1	41	5	4	3	2	1	2
454	2	1	42	5	5	4	2	3	3
455	2	1	43	5	3	1	3	2	1
456	2	1	44	5	3	3	3	3	3
457	2	1	45	5	4	2	2	3	2
458	2	1	46	5	4	4	3	3	3
459	2	1	47	5	4	4	4	3	3
460	2	1	48	5	3	1	3	2	1
461	2	1	49	5	3	4	3	3	3
462	2	1	50	5	5	4	2	2	3
463	2	1	51	5	3	3	3	1	3
464	2	1	52	5	3	3	3	4	3
465	2	1	53	5	2	3	3	3	3
466	2	1	54	5	5	2	3	2	3
467	2	1	55	5	5	5	5	3	5
468	2	1	56	5	5	4	2	1	2
469	2	1	57	5	3	4	3	1	3
470	2	1	58	5	4	2	3	2	2
471	2	1	59	5	4	4	4	3	3
472	2	1	60	5	3	4	3	2	3
473	2	1	61	5	3	3	3	3	3
474	2	1	62	5	4	5	3	3	4
475	2	1	63	5	5	4	4	2	2
476	2	1	64	5	3	3	3	3	3
477	2	1	65	5	5	4	2	3	3
478	2	1	66	5	3	4	3	3	3
479	2	1	67	5	3	5	3	5	5
480	2	1	68	5	4	5	3	4	5
481	2	1	69	5	4	4	4	3	3
482	2	1	70	5	3	4	3	2	5
483	2	1	71	5	4	4	5	4	4
484	2	1	72	5	3	4	2	2	2
485	2	1	73	5	4	5	3	4	4
486	2	1	74	5	4	2	2	1	2
487	2	1	75	5	3	5	2	2	3
488	2	1	76	5	3	4	4	3	3
489	2	1	77	5	4	4	4	2	4
490	2	1	78	5	3	3	3	4	3
491	2	1	79	5	2	3	3	3	3
492	2	1	80	5	5	4	3	3	3
493	2	1	81	5	5	5	5	4	5
494	2	1	82	5	3	4	3	3	3
495	2	1	83	5	4	4	4	3	4
496	2	1	84	5	5	4	2	2	3
497	2	1	85	5	5	5	4	4	5
498	2	1	86	5	3	3	4	2	3
499	2	1	87	5	4	4	5	3	4
500	2	1	88	5	5	4	4	3	4
501	2	1	89	5	4	4	3	3	4
502	2	1	90	5	4	4	4	3	3
503	2	1	91	5	5	5	3	4	4
504	2	1	92	5	3	4	3	3	3
505	2	1	93	5	4	4	3	3	3
506	2	1	94	5	4	2	5	2	3
507	2	1	95	5	3	4	4	3	4
508	2	1	96	5	3	2	3	3	2
509	2	1	97	5	5	4	4	5	4
510	2	1	98	5	3	3	3	1	2
511	2	1	99	5	5	3	3	2	3
512	2	1	100	5	5	4	3	2	4
513	2	1	101	5	4	4	3	3	3
514	2	1	102	5	4	3	4	1	3
515	2	1	103	5	4	4	4	2	3
516	2	1	1	6	5	4	3	2	3
517	2	1	2	6	3	3	2	1	3
518	2	1	3	6	4	3	1	2	3
519	2	1	4	6	3	4	3	2	4
520	2	1	5	6	3	1	2	2	4
521	2	1	6	6	5	2	1	2	1
522	2	1	7	6	5	4	4	3	4
523	2	1	8	6	3	4	3	2	5
524	2	1	9	6	4	4	3	4	4
525	2	1	10	6	3	2	3	2	2
526	2	1	11	6	4	3	2	2	3
527	2	1	12	6	1	3	4	3	3
528	2	1	13	6	3	3	3	3	3
529	2	1	14	6	4	5	3	3	5
530	2	1	15	6	4	5	4	4	5
531	2	1	16	6	4	5	2	3	4
532	2	1	17	6	5	5	5	4	4
533	2	1	18	6	5	5	4	2	5
534	2	1	19	6	5	5	3	3	5
535	2	1	20	6	3	4	3	5	4
536	2	1	21	6	5	3	2	4	4
537	2	1	22	6	3	5	2	2	5
538	2	1	23	6	5	5	3	4	5
539	2	1	24	6	5	4	5	5	5
540	2	1	25	6	3	4	2	4	4
541	2	1	26	6	3	5	3	5	5
542	2	1	27	6	5	3	2	2	3
543	2	1	28	6	4	5	3	4	5
544	2	1	29	6	3	3	2	2	3
545	2	1	30	6	3	3	3	4	4
546	2	1	31	6	5	4	3	3	4
547	2	1	32	6	3	4	4	5	4
548	2	1	33	6	5	4	5	5	5
549	2	1	34	6	3	5	4	5	5
550	2	1	35	6	4	3	2	2	3
551	2	1	36	6	3	1	2	2	4
552	2	1	37	6	5	2	1	2	2
553	2	1	38	6	3	4	3	2	5
554	2	1	39	6	5	4	3	2	4
555	2	1	40	6	3	2	3	2	2
556	2	1	41	6	5	3	3	2	3
557	2	1	42	6	4	4	3	4	4
558	2	1	43	6	1	3	4	3	3
559	2	1	44	6	5	4	4	3	4
560	2	1	45	6	3	1	2	2	2
561	2	1	46	6	3	3	3	1	3
562	2	1	47	6	5	4	4	2	4
563	2	1	48	6	3	3	3	3	3
564	2	1	49	6	4	4	3	3	3
565	2	1	50	6	5	2	1	2	1
566	2	1	51	6	3	4	3	2	5
567	2	1	52	6	4	4	4	3	3
568	2	1	53	6	3	2	3	2	2
569	2	1	54	6	4	3	2	2	3
570	2	1	55	6	1	3	4	3	3
571	2	1	56	6	4	4	3	3	4
572	2	1	57	6	3	1	2	2	2
573	2	1	58	6	5	4	3	2	4
574	2	1	59	6	5	4	3	2	4
575	2	1	60	6	5	4	4	3	4
576	2	1	61	6	4	3	3	1	3
577	2	1	62	6	5	4	3	2	3
578	2	1	63	6	3	4	5	2	4
579	2	1	64	6	4	4	3	2	4
580	2	1	65	6	4	3	4	1	3
581	2	1	66	6	4	4	4	2	4
582	2	1	67	6	4	3	3	2	3
583	2	1	68	6	3	2	2	1	2
584	2	1	69	6	5	4	4	3	4
585	2	1	70	6	5	4	3	2	4
586	2	1	71	6	3	3	2	1	3
587	2	1	72	6	5	5	2	2	4
588	2	1	73	6	4	3	2	2	3
589	2	1	74	6	1	3	4	3	3
590	2	1	75	6	3	4	3	2	4
591	2	1	76	6	3	4	3	2	5
592	2	1	77	6	4	4	3	4	4
593	2	1	78	6	5	3	3	2	3
594	2	1	79	6	5	5	4	3	5
595	2	1	80	6	3	3	1	3	3
596	2	1	81	6	5	4	4	3	5
597	2	1	82	6	3	3	2	2	3
598	2	1	83	6	4	3	4	2	4
599	2	1	84	6	4	2	3	2	3
600	2	1	85	6	4	4	4	3	4
601	2	1	86	6	5	5	3	2	5
602	2	1	87	6	3	4	1	1	3
603	2	1	88	6	5	5	2	4	5
604	2	1	89	6	4	4	2	4	4
605	2	1	90	6	4	5	3	2	4
606	2	1	91	6	4	5	2	3	4
607	2	1	92	6	4	5	4	2	4
608	2	1	93	6	5	4	2	3	4
609	2	1	94	6	4	5	4	3	5
610	2	1	95	6	3	5	1	3	4
611	2	1	96	6	4	5	4	2	4
612	2	1	97	6	3	3	2	2	3
613	2	1	98	6	3	4	1	2	3
614	2	1	99	6	3	5	3	2	3
615	2	1	100	6	4	4	3	3	4
616	2	1	101	6	4	4	3	1	4
617	2	1	102	6	3	4	2	2	3
618	2	1	103	6	5	4	2	2	4

## Sheet: Leg Meat - Blind Panelists
No	People	Meat type	Scheet	Species	Smell	Taste	Tendernes	Juiciness	Overall liking		Species	Smell	Taste	Tendernes	Juiciness	Overall liking
1	2	2	1	1	4	5	4	5	5
2	2	2	2	1	5	5	5	5	5		1-Broiler chicken	3.76699	4.49515	4.38835	4.23301	4.5534
3	2	2	3	1	3	4	5	4	5
4	2	2	4	1	5	5	5	5	5
5	2	2	5	1	5	5	5	5	5
6	2	2	6	1	5	5	4	4	5		2-Turkey	3.90291	3.98058	2.94175	3.37864	4.04854
7	2	2	7	1	3	3	4	4	4
8	2	2	8	1	3	5	5	5	5
9	2	2	9	1	3	4	5	4	4
10	2	2	10	1	5	5	4	3	5		3-Duck	3.8932	4.1165	3.17476	3.6699	4.00971
11	2	2	11	1	3	5	3	5	5
12	2	2	12	1	3	3	5	5	3
13	2	2	13	1	4	5	5	4	4
14	2	2	14	1	3	5	4	4	4		4-Capon	4	4.16505	3.56311	3.71845	3.71845
15	2	2	15	1	3	4	5	4	4
16	2	2	16	1	2	5	3	3	5
17	2	2	17	1	5	5	4	4	5
18	2	2	18	1	3	3	4	3	4		5-Guinea fowl	3.94175	3.7767	3.61165	4.28155	3.7767
19	2	2	19	1	2	5	4	3	3
20	2	2	20	1	4	3	3	3	3
21	2	2	21	1	5	5	4	4	4
22	2	2	22	1	5	5	4	5	5		6-Goose	3.7767	4	3.43689	3.2233	3.87379
23	2	2	23	1	5	5	4	4	5
24	2	2	24	1	5	4	5	4	5
25	2	2	25	1	5	5	5	5	5
26	2	2	26	1	3	5	4	3	4		7-Ostrich	3.82524	3.38835	2.38835	2.8835	3.09709
27	2	2	27	1	3	5	5	4	4
28	2	2	28	1	5	3	5	5	5
29	2	2	29	1	3	5	4	5	5
30	2	2	30	1	2	5	5	5	4
31	2	2	31	1	3	5	5	5	5
32	2	2	32	1	3	5	5	5	5
33	2	2	33	1	5	4	4	5	4
34	2	2	34	1	2	3	4	3	3
35	2	2	35	1	5	4	4	5	5
36	2	2	36	1	5	4	3	5	4
37	2	2	37	1	3	5	5	4	5
38	2	2	38	1	3	5	5	5	5
39	2	2	39	1	3	5	5	5	5
40	2	2	40	1	4	4	4	4	4
41	2	2	41	1	3	5	4	5	5
42	2	2	42	1	5	4	4	4	4
43	2	2	43	1	3	5	5	4	5
44	2	2	44	1	5	5	4	4	5
45	2	2	45	1	3	5	4	4	4
46	2	2	46	1	5	5	4	4	5
47	2	2	47	1	3	4	5	5	5
48	2	2	48	1	5	5	3	3	4
49	2	2	49	1	3	5	5	4	5
50	2	2	50	1	3	5	5	5	5
51	2	2	51	1	3	5	4	4	4
52	2	2	52	1	5	5	5	4	5
53	2	2	53	1	5	3	5	4	5
54	2	2	54	1	5	4	4	4	4
55	2	2	55	1	5	5	5	4	5
56	2	2	56	1	5	3	5	3	4
57	2	2	57	1	3	5	4	5	5
58	2	2	58	1	5	5	5	5	5
59	2	2	59	1	5	4	4	4	4
60	2	2	60	1	3	5	5	5	5
61	2	2	61	1	3	5	4	5	5
62	2	2	62	1	5	3	4	4	4
63	2	2	63	1	3	5	4	5	5
64	2	2	64	1	3	4	3	3	3
65	2	2	65	1	5	5	4	4	5
66	2	2	66	1	5	4	4	4	4
67	2	2	67	1	3	5	5	4	5
68	2	2	68	1	3	5	4	4	5
69	2	2	69	1	4	3	5	3	4
70	2	2	70	1	5	5	4	4	5
71	2	2	71	1	3	5	4	4	5
72	2	2	72	1	4	5	4	3	4
73	2	2	73	1	4	4	5	4	5
74	2	2	74	1	5	5	5	4	5
75	2	2	75	1	5	3	3	4	3
76	2	2	76	1	3	5	5	4	5
77	2	2	77	1	2	3	3	4	3
78	2	2	78	1	3	5	5	4	5
79	2	2	79	1	3	5	4	5	5
80	2	2	80	1	4	4	5	5	5
81	2	2	81	1	5	5	4	5	5
82	2	2	82	1	3	4	5	4	4
83	2	2	83	1	3	5	5	5	5
84	2	2	84	1	5	3	5	4	4
85	2	2	85	1	3	5	4	4	5
86	2	2	86	1	4	5	5	4	5
87	2	2	87	1	3	4	5	5	5
88	2	2	88	1	3	5	5	4	5
89	2	2	89	1	3	4	4	3	4
90	2	2	90	1	3	5	5	5	5
91	2	2	91	1	3	3	4	4	4
92	2	2	92	1	3	5	5	3	5
93	2	2	93	1	3	5	5	5	5
94	2	2	94	1	3	5	4	5	5
95	2	2	95	1	3	5	5	4	5
96	2	2	96	1	5	3	4	4	4
97	2	2	97	1	3	5	5	4	5
98	2	2	98	1	4	3	3	5	4
99	2	2	99	1	3	5	4	5	5
100	2	2	100	1	4	4	5	3	4
101	2	2	101	1	3	5	5	5	5
102	2	2	102	1	5	5	4	5	5
103	2	2	103	1	4	5	4	4	4
104	2	2	1	2	5	5	1	2	5
105	2	2	2	2	5	5	1	5	5
106	2	2	3	2	5	4	4	5	4
107	2	2	4	2	5	5	4	4	5
108	2	2	5	2	5	5	4	5	4
109	2	2	6	2	5	5	3	4	5
110	2	2	7	2	3	2	2	5	3
111	2	2	8	2	3	5	3	2	5
112	2	2	9	2	3	3	2	2	4
113	2	2	10	2	5	5	5	4	4
114	2	2	11	2	5	5	3	3	4
115	2	2	12	2	3	3	3	4	4
116	2	2	13	2	3	4	4	4	4
117	2	2	14	2	3	3	3	2	3
118	2	2	15	2	3	3	3	3	3
119	2	2	16	2	3	3	3	3	3
120	2	2	17	2	3	4	2	1	4
121	2	2	18	2	3	4	3	3	4
122	2	2	19	2	3	3	3	3	3
123	2	2	20	2	5	3	4	5	4
124	2	2	21	2	3	5	4	5	5
125	2	2	22	2	3	5	4	4	5
126	2	2	23	2	3	5	3	3	4
127	2	2	24	2	5	5	3	5	5
128	2	2	25	2	3	4	4	3	4
129	2	2	26	2	3	5	3	2	4
130	2	2	27	2	5	5	3	4	5
131	2	2	28	2	5	5	4	3	5
132	2	2	29	2	5	4	3	3	4
133	2	2	30	2	3	2	4	5	3
134	2	2	31	2	5	5	5	5	5
135	2	2	32	2	5	3	4	4	5
136	2	2	33	2	3	5	4	5	5
137	2	2	34	2	3	3	4	4	5
138	2	2	35	2	3	4	3	4	4
139	2	2	36	2	3	5	3	4	4
140	2	2	37	2	3	3	1	2	3
141	2	2	38	2	3	3	4	2	3
142	2	2	39	2	3	3	2	1	3
143	2	2	40	2	5	4	3	5	5
144	2	2	41	2	5	3	1	5	4
145	2	2	42	2	3	3	2	4	4
146	2	2	43	2	5	3	2	5	5
147	2	2	44	2	5	4	4	3	5
148	2	2	45	2	5	2	2	4	3
149	2	2	46	2	5	3	4	3	4
150	2	2	47	2	3	3	2	3	3
151	2	2	48	2	5	4	4	3	4
152	2	2	49	2	3	3	1	3	3
153	2	2	50	2	3	3	3	3	3
154	2	2	51	2	3	5	3	3	4
155	2	2	52	2	5	5	4	3	4
156	2	2	53	2	3	4	1	4	3
157	2	2	54	2	3	5	4	3	5
158	2	2	55	2	3	5	3	3	4
159	2	2	56	2	5	5	3	3	5
160	2	2	57	2	3	5	2	3	4
161	2	2	58	2	5	4	3	5	4
162	2	2	59	2	5	5	1	5	5
163	2	2	60	2	3	3	3	3	3
164	2	2	61	2	3	5	3	3	3
165	2	2	62	2	3	3	3	3	3
166	2	2	63	2	3	4	4	5	4
167	2	2	64	2	5	5	2	4	4
168	2	2	65	2	5	4	3	5	5
169	2	2	66	2	3	3	4	1	3
170	2	2	67	2	3	5	3	4	4
171	2	2	68	2	5	5	3	3	5
172	2	2	69	2	5	4	3	3	4
173	2	2	70	2	5	5	4	4	5
174	2	2	71	2	5	4	3	3	5
175	2	2	72	2	3	3	1	2	3
176	2	2	73	2	5	5	4	4	5
177	2	2	74	2	3	5	2	4	4
178	2	2	75	2	3	3	1	2	3
179	2	2	76	2	5	4	3	2	4
180	2	2	77	2	3	3	2	1	3
181	2	2	78	2	5	4	4	3	5
182	2	2	79	2	3	4	3	4	4
183	2	2	80	2	3	4	3	3	4
184	2	2	81	2	3	2	2	4	3
185	2	2	82	2	3	3	3	3	4
186	2	2	83	2	3	4	4	3	4
187	2	2	84	2	5	5	2	3	5
188	2	2	85	2	5	3	4	3	4
189	2	2	86	2	3	4	2	5	4
190	2	2	87	2	5	5	4	3	5
191	2	2	88	2	3	3	1	3	3
192	2	2	89	2	5	4	4	3	5
193	2	2	90	2	3	3	2	3	3
194	2	2	91	2	3	4	4	3	4
195	2	2	92	2	3	3	1	3	3
196	2	2	93	2	5	5	3	1	4
197	2	2	94	2	4	5	4	3	5
198	2	2	95	2	5	5	3	4	5
199	2	2	96	2	5	4	3	3	4
200	2	2	97	2	3	4	3	3	4
201	2	2	98	2	5	3	1	3	3
202	2	2	99	2	5	4	3	3	4
203	2	2	100	2	5	5	4	5	5
204	2	2	101	2	3	3	2	2	3
205	2	2	102	2	3	3	3	3	3
206	2	2	103	2	5	5	3	3	5
207	2	2	1	3	4	5	2	5	5
208	2	2	2	3	5	5	1	5	5
209	2	2	3	3	5	5	4	5	5
210	2	2	4	3	5	5	3	3	5
211	2	2	5	3	5	5	5	5	5
212	2	2	6	3	5	5	4	4	5
213	2	2	7	3	3	1	2	4	2
214	2	2	8	3	3	4	4	4	4
215	2	2	9	3	2	4	2	2	4
216	2	2	10	3	5	5	5	3	5
217	2	2	11	3	5	5	3	3	4
218	2	2	12	3	3	4	4	4	3
219	2	2	13	3	3	4	4	4	4
220	2	2	14	3	3	2	3	2	3
221	2	2	15	3	3	3	3	3	3
222	2	2	16	3	3	4	3	3	4
223	2	2	17	3	5	5	3	5	4
224	2	2	18	3	3	3	2	2	3
225	2	2	19	3	5	5	4	3	4
226	2	2	20	3	2	4	2	3	3
227	2	2	21	3	5	4	4	3	4
228	2	2	22	3	2	1	2	3	2
229	2	2	23	3	3	5	4	3	4
230	2	2	24	3	3	5	4	2	4
231	2	2	25	3	5	4	4	5	4
232	2	2	26	3	3	5	4	3	4
233	2	2	27	3	3	1	2	3	2
234	2	2	28	3	4	4	5	4	4
235	2	2	29	3	5	3	3	3	3
236	2	2	30	3	5	4	1	2	3
237	2	2	31	3	5	5	3	4	5
238	2	2	32	3	5	5	3	4	5
239	2	2	33	3	5	3	2	3	3
240	2	2	34	3	3	5	4	3	4
241	2	2	35	3	3	5	2	3	3
242	2	2	36	3	2	2	4	3	3
243	2	2	37	3	5	5	5	4	5
244	2	2	38	3	3	3	4	4	4
245	2	2	39	3	5	5	4	4	5
246	2	2	40	3	5	4	2	2	3
247	2	2	41	3	3	3	3	3	3
248	2	2	42	3	4	4	5	4	4
249	2	2	43	3	5	5	5	5	5
250	2	2	44	3	5	5	4	5	5
251	2	2	45	3	5	5	3	4	4
252	2	2	46	3	5	5	2	2	4
253	2	2	47	3	5	4	3	2	3
254	2	2	48	3	3	1	4	5	4
255	2	2	49	3	3	5	4	5	5
256	2	2	50	3	3	4	3	4	4
257	2	2	51	3	3	3	3	3	3
258	2	2	52	3	3	5	4	3	4
259	2	2	53	3	5	4	4	3	4
260	2	2	54	3	3	5	3	4	5
261	2	2	55	3	3	4	2	4	4
262	2	2	56	3	5	5	5	5	5
263	2	2	57	3	5	5	3	3	4
264	2	2	58	3	5	4	3	3	4
265	2	2	59	3	5	4	2	3	4
266	2	2	60	3	5	5	4	4	4
267	2	2	61	3	3	5	3	5	5
268	2	2	62	3	3	3	3	2	3
269	2	2	63	3	5	4	3	5	5
270	2	2	64	3	3	5	3	4	5
271	2	2	65	3	4	5	4	3	4
272	2	2	66	3	3	3	2	3	3
273	2	2	67	3	3	4	2	4	4
274	2	2	68	3	3	5	5	5	5
275	2	2	69	3	3	5	3	4	4
276	2	2	70	3	3	1	1	3	2
277	2	2	71	3	2	2	3	3	3
278	2	2	72	3	5	5	3	4	5
279	2	2	73	3	3	3	1	2	3
280	2	2	74	3	3	4	2	4	4
281	2	2	75	3	5	4	5	5	5
282	2	2	76	3	5	5	4	4	5
283	2	2	77	3	5	5	4	5	5
284	2	2	78	3	5	3	2	4	3
285	2	2	79	3	5	4	3	3	4
286	2	2	80	3	3	4	2	4	4
287	2	2	81	3	3	5	3	5	5
288	2	2	82	3	5	4	5	5	5
289	2	2	83	3	3	5	4	5	5
290	2	2	84	3	5	3	2	2	3
291	2	2	85	3	4	5	3	4	5
292	2	2	86	3	3	3	2	4	3
293	2	2	87	3	3	3	3	4	3
294	2	2	88	3	3	5	2	2	3
295	2	2	89	3	3	4	4	5	4
296	2	2	90	3	5	5	3	4	5
297	2	2	91	3	5	4	5	5	5
298	2	2	92	3	3	4	3	5	4
299	2	2	93	3	5	5	2	4	5
300	2	2	94	3	5	5	3	3	4
301	2	2	95	3	5	5	4	4	5
302	2	2	96	3	3	5	3	5	5
303	2	2	97	3	4	5	5	4	5
304	2	2	98	3	5	5	3	4	5
305	2	2	99	3	3	4	3	4	4
306	2	2	100	3	3	4	2	2	3
307	2	2	101	3	3	5	2	3	3
308	2	2	102	3	3	2	1	4	3
309	2	2	103	3	4	4	4	4	4
310	2	2	1	4	3	5	2	5	5
311	2	2	2	4	5	5	3	3	5
312	2	2	3	4	4	5	4	5	4
313	2	2	4	4	5	5	4	4	4
314	2	2	5	4	5	5	4	5	5
315	2	2	6	4	4	4	4	4	4
316	2	2	7	4	3	2	3	4	2
317	2	2	8	4	3	3	4	3	1
318	2	2	9	4	3	4	3	4	4
319	2	2	10	4	5	5	4	4	4
320	2	2	11	4	5	5	3	3	5
321	2	2	12	4	3	2	4	4	2
322	2	2	13	4	4	4	3	3	3
323	2	2	14	4	4	3	3	3	3
324	2	2	15	4	4	5	5	3	4
325	2	2	16	4	3	4	3	3	4
326	2	2	17	4	5	5	4	4	5
327	2	2	18	4	4	4	4	3	3
328	2	2	19	4	5	4	4	4	4
329	2	2	20	4	5	5	4	5	5
330	2	2	21	4	4	4	4	3	4
331	2	2	22	4	3	2	3	3	2
332	2	2	23	4	5	4	4	3	4
333	2	2	24	4	4	5	3	3	3
334	2	2	25	4	3	2	2	2	1
335	2	2	26	4	5	4	4	5	4
336	2	2	27	4	5	5	4	4	5
337	2	2	28	4	5	5	4	4	5
338	2	2	29	4	5	3	3	4	3
339	2	2	30	4	4	5	5	5	5
340	2	2	31	4	4	2	3	2	2
341	2	2	32	4	5	4	3	3	3
342	2	2	33	4	3	4	4	4	4
343	2	2	34	4	5	5	4	4	5
344	2	2	35	4	3	4	3	3	2
345	2	2	36	4	3	5	4	4	4
346	2	2	37	4	4	5	4	4	4
347	2	2	38	4	5	4	4	4	4
348	2	2	39	4	5	5	4	4	4
349	2	2	40	4	4	3	3	3	3
350	2	2	41	4	5	4	4	4	4
351	2	2	42	4	3	2	3	3	3
352	2	2	43	4	5	4	4	4	4
353	2	2	44	4	5	5	4	4	5
354	2	2	45	4	5	5	4	5	5
355	2	2	46	4	5	4	3	4	4
356	2	2	47	4	4	5	4	4	4
357	2	2	48	4	3	5	3	3	3
358	2	2	49	4	4	5	3	3	3
359	2	2	50	4	4	4	4	4	4
360	2	2	51	4	3	4	3	3	3
361	2	2	52	4	5	5	3	4	4
362	2	2	53	4	3	4	4	4	4
363	2	2	54	4	4	4	4	5	4
364	2	2	55	4	5	5	5	5	5
365	2	2	56	4	3	5	4	4	4
366	2	2	57	4	3	4	3	4	3
367	2	2	58	4	2	4	3	4	3
368	2	2	59	4	5	5	3	3	4
369	2	2	60	4	5	5	4	4	5
370	2	2	61	4	3	5	3	4	4
371	2	2	62	4	4	5	4	4	4
372	2	2	63	4	3	5	3	4	4
373	2	2	64	4	5	5	4	4	4
374	2	2	65	4	3	3	3	3	3
375	2	2	66	4	4	4	4	3	4
376	2	2	67	4	5	3	3	3	2
377	2	2	68	4	5	5	4	4	4
378	2	2	69	4	5	5	4	4	4
379	2	2	70	4	3	4	4	4	4
380	2	2	71	4	2	2	2	2	2
381	2	2	72	4	4	3	2	3	3
382	2	2	73	4	4	5	3	4	4
383	2	2	74	4	4	5	3	4	4
384	2	2	75	4	5	4	4	3	4
385	2	2	76	4	4	5	4	3	4
386	2	2	77	4	3	4	3	3	3
387	2	2	78	4	4	5	3	4	4
388	2	2	79	4	5	5	4	4	5
389	2	2	80	4	3	4	3	4	4
390	2	2	81	4	4	4	4	4	4
391	2	2	82	4	3	2	3	3	2
392	2	2	83	4	4	5	4	3	4
393	2	2	84	4	4	5	4	5	4
394	2	2	85	4	3	5	4	3	3
395	2	2	86	4	3	3	4	3	3
396	2	2	87	4	4	3	4	4	4
397	2	2	88	4	5	5	5	4	5
398	2	2	89	4	4	5	4	4	4
399	2	2	90	4	4	5	3	5	5
400	2	2	91	4	4	5	3	5	4
401	2	2	92	4	3	2	3	3	3
402	2	2	93	4	3	3	4	4	4
403	2	2	94	4	5	5	4	5	5
404	2	2	95	4	4	5	4	4	4
405	2	2	96	4	3	2	2	2	1
406	2	2	97	4	4	4	4	3	4
407	2	2	98	4	3	3	3	4	3
408	2	2	99	4	4	5	4	4	4
409	2	2	100	4	4	5	5	4	5
410	2	2	101	4	5	3	2	3	3
411	2	2	102	4	3	2	3	4	2
412	2	2	103	4	4	5	4	4	4
413	2	2	1	5	4	5	2	5	5
414	2	2	2	5	5	5	3	5	5
415	2	2	3	5	4	3	5	5	3
416	2	2	4	5	5	4	5	4	4
417	2	2	5	5	5	5	5	5	5
418	2	2	6	5	5	5	5	4	4
419	2	2	7	5	3	1	3	5	1
420	2	2	8	5	1	1	1	1	1
421	2	2	9	5	3	3	4	4	4
422	2	2	10	5	5	5	4	5	5
423	2	2	11	5	5	5	3	5	5
424	2	2	12	5	1	2	1	5	1
425	2	2	13	5	5	5	5	5	5
426	2	2	14	5	3	4	4	5	4
427	2	2	15	5	5	3	5	5	4
428	2	2	16	5	3	4	3	3	4
429	2	2	17	5	5	5	4	5	5
430	2	2	18	5	4	3	3	4	3
431	2	2	19	5	5	4	4	3	4
432	2	2	20	5	4	3	1	3	2
433	2	2	21	5	5	5	5	4	4
434	2	2	22	5	5	5	4	4	5
435	2	2	23	5	1	1	3	1	1
436	2	2	24	5	4	5	4	5	5
437	2	2	25	5	4	4	4	5	4
438	2	2	26	5	1	2	1	3	1
439	2	2	27	5	5	5	3	4	4
440	2	2	28	5	5	5	5	5	5
441	2	2	29	5	3	3	4	5	4
442	2	2	30	5	5	3	3	5	4
443	2	2	31	5	5	5	3	5	5
444	2	2	32	5	5	5	3	4	4
445	2	2	33	5	3	1	3	3	1
446	2	2	34	5	5	5	5	5	5
447	2	2	35	5	5	5	5	5	5
448	2	2	36	5	1	4	3	2	2
449	2	2	37	5	5	5	3	5	5
450	2	2	38	5	1	3	2	4	3
451	2	2	39	5	3	1	1	3	1
452	2	2	40	5	5	5	4	5	5
453	2	2	41	5	4	5	3	5	4
454	2	2	42	5	4	5	5	5	5
455	2	2	43	5	3	4	3	4	3
456	2	2	44	5	5	5	4	5	5
457	2	2	45	5	5	5	4	5	5
458	2	2	46	5	5	4	5	5	5
459	2	2	47	5	5	4	5	4	5
460	2	2	48	5	5	5	5	5	5
461	2	2	49	5	4	3	1	1	1
462	2	2	50	5	3	5	3	5	4
463	2	2	51	5	3	5	3	5	4
464	2	2	52	5	5	5	4	4	4
465	2	2	53	5	5	5	5	4	4
466	2	2	54	5	5	5	5	4	5
467	2	2	55	5	5	1	1	1	1
468	2	2	56	5	5	4	3	5	4
469	2	2	57	5	4	5	3	5	3
470	2	2	58	5	4	4	4	5	4
471	2	2	59	5	5	4	5	5	5
472	2	2	60	5	2	2	2	2	2
473	2	2	61	5	3	5	3	5	3
474	2	2	62	5	5	5	4	5	5
475	2	2	63	5	4	5	4	4	4
476	2	2	64	5	5	5	5	5	5
477	2	2	65	5	5	5	5	5	5
478	2	2	66	5	5	4	4	5	5
479	2	2	67	5	1	3	1	3	1
480	2	2	68	5	4	3	3	5	3
481	2	2	69	5	3	3	4	5	4
482	2	2	70	5	4	3	3	1	2
483	2	2	71	5	5	4	5	5	5
484	2	2	72	5	5	4	5	5	5
485	2	2	73	5	5	3	5	5	5
486	2	2	74	5	4	5	5	5	5
487	2	2	75	5	4	3	5	5	5
488	2	2	76	5	3	3	4	5	4
489	2	2	77	5	1	1	4	3	2
490	2	2	78	5	3	5	5	5	5
491	2	2	79	5	4	1	2	3	1
492	2	2	80	5	5	2	3	4	3
493	2	2	81	5	5	3	5	5	5
494	2	2	82	5	5	5	4	5	5
495	2	2	83	5	5	4	4	4	4
496	2	2	84	5	4	3	5	5	5
497	2	2	85	5	5	4	4	5	5
498	2	2	86	5	1	2	3	5	4
499	2	2	87	5	5	5	4	4	5
500	2	2	88	5	5	5	3	5	5
501	2	2	89	5	1	2	2	4	1
502	2	2	90	5	5	5	4	5	5
503	2	2	91	5	5	3	4	5	4
504	2	2	92	5	5	5	4	5	5
505	2	2	93	5	3	1	2	1	1
506	2	2	94	5	5	4	4	5	5
507	2	2	95	5	3	4	4	5	4
508	2	2	96	5	3	3	2	5	3
509	2	2	97	5	3	5	5	5	5
510	2	2	98	5	5	3	4	5	4
511	2	2	99	5	3	5	3	5	4
512	2	2	100	5	1	2	1	3	1
513	2	2	101	5	4	3	5	4	3
514	2	2	102	5	2	3	3	4	3
515	2	2	103	5	3	1	3	2	1
516	2	2	1	6	3	5	3	3	5
517	2	2	2	6	5	5	3	5	5
518	2	2	3	6	3	4	3	4	4
519	2	2	4	6	5	5	3	3	5
520	2	2	5	6	5	5	3	3	3
521	2	2	6	6	5	4	5	4	4
522	2	2	7	6	2	2	2	2	2
523	2	2	8	6	3	5	4	4	5
524	2	2	9	6	3	3	4	4	4
525	2	2	10	6	5	5	5	5	5
526	2	2	11	6	5	5	3	3	5
527	2	2	12	6	3	3	5	3	3
528	2	2	13	6	3	4	3	3	3
529	2	2	14	6	3	4	4	3	4
530	2	2	15	6	2	3	3	3	3
531	2	2	16	6	3	3	3	3	4
532	2	2	17	6	5	4	4	1	3
533	2	2	18	6	5	3	2	2	3
534	2	2	19	6	5	4	3	3	4
535	2	2	20	6	3	3	4	4	4
536	2	2	21	6	3	4	3	3	3
537	2	2	22	6	3	4	3	3	3
538	2	2	23	6	5	5	5	5	5
539	2	2	24	6	4	5	5	4	5
540	2	2	25	6	2	3	3	2	2
541	2	2	26	6	5	4	3	5	5
542	2	2	27	6	5	5	3	3	5
543	2	2	28	6	3	4	3	3	3
544	2	2	29	6	3	5	5	4	5
545	2	2	30	6	5	5	5	3	5
546	2	2	31	6	5	3	3	2	3
547	2	2	32	6	4	5	4	5	5
548	2	2	33	6	3	4	3	3	3
549	2	2	34	6	3	3	4	1	3
550	2	2	35	6	5	4	3	3	4
551	2	2	36	6	3	5	4	4	5
552	2	2	37	6	3	3	3	3	3
553	2	2	38	6	2	2	3	1	2
554	2	2	39	6	3	4	4	3	4
555	2	2	40	6	3	3	2	3	3
556	2	2	41	6	4	5	3	3	4
557	2	2	42	6	5	5	4	5	5
558	2	2	43	6	5	4	3	3	3
559	2	2	44	6	2	3	2	1	2
560	2	2	45	6	5	5	5	5	5
561	2	2	46	6	3	4	4	3	4
562	2	2	47	6	4	5	4	3	4
563	2	2	48	6	5	5	4	3	4
564	2	2	49	6	5	5	3	3	4
565	2	2	50	6	5	4	5	3	5
566	2	2	51	6	4	5	5	4	5
567	2	2	52	6	5	5	4	3	5
568	2	2	53	6	3	3	3	3	3
569	2	2	54	6	5	5	3	3	4
570	2	2	55	6	2	4	2	3	3
571	2	2	56	6	5	4	3	3	4
572	2	2	57	6	2	2	2	2	2
573	2	2	58	6	5	5	4	3	5
574	2	2	59	6	3	5	3	3	3
575	2	2	60	6	3	3	3	3	3
576	2	2	61	6	3	3	5	3	3
577	2	2	62	6	4	4	3	4	4
578	2	2	63	6	5	5	3	3	5
579	2	2	64	6	3	2	2	3	3
580	2	2	65	6	5	5	3	3	4
581	2	2	66	6	4	3	4	3	4
582	2	2	67	6	5	5	4	3	5
583	2	2	68	6	4	5	4	5	5
584	2	2	69	6	3	4	3	3	3
585	2	2	70	6	3	4	4	4	4
586	2	2	71	6	5	5	3	5	5
587	2	2	72	6	3	3	3	3	3
588	2	2	73	6	5	4	3	4	4
589	2	2	74	6	5	5	5	3	5
590	2	2	75	6	3	3	3	4	3
591	2	2	76	6	5	4	3	3	4
592	2	2	77	6	2	3	2	2	3
593	2	2	78	6	3	4	4	3	4
594	2	2	79	6	3	3	3	3	3
595	2	2	80	6	3	4	3	2	3
596	2	2	81	6	5	4	3	5	5
597	2	2	82	6	5	5	3	4	5
598	2	2	83	6	3	3	3	3	3
599	2	2	84	6	5	3	5	3	5
600	2	2	85	6	5	5	4	4	5
601	2	2	86	6	5	5	3	3	5
602	2	2	87	6	3	2	3	3	3
603	2	2	88	6	5	5	4	3	5
604	2	2	89	6	5	4	3	3	4
605	2	2	90	6	2	3	4	4	4
606	2	2	91	6	3	5	4	5	5
607	2	2	92	6	3	3	3	3	3
608	2	2	93	6	5	4	4	5	5
609	2	2	94	6	2	5	3	2	3
610	2	2	95	6	3	3	3	1	3
611	2	2	96	6	3	5	2	3	3
612	2	2	97	6	3	3	3	3	3
613	2	2	98	6	5	5	3	4	5
614	2	2	99	6	2	2	2	3	2
615	2	2	100	6	3	3	3	3	3
616	2	2	101	6	4	5	5	3	5
617	2	2	102	6	2	2	3	1	2
618	2	2	103	6	4	5	5	5	5
619	2	2	1	7	3	5	2	4	5
620	2	2	2	7	5	5	1	5	5
621	2	2	3	7	4	4	3	3	4
622	2	2	4	7	5	3	2	2	3
623	2	2	5	7	5	5	3	3	3
624	2	2	6	7	5	5	4	4	4
625	2	2	7	7	3	1	1	5	1
626	2	2	8	7	1	1	1	1	1
627	2	2	9	7	4	4	2	1	4
628	2	2	10	7	5	4	4	5	5
629	2	2	11	7	5	3	2	2	2
630	2	2	12	7	2	3	5	3	3
631	2	2	13	7	4	3	2	3	3
632	2	2	14	7	3	3	3	2	2
633	2	2	15	7	4	3	3	3	3
634	2	2	16	7	3	4	2	2	4
635	2	2	17	7	4	4	1	3	2
636	2	2	18	7	4	1	2	1	2
637	2	2	19	7	5	5	3	4	5
638	2	2	20	7	3	5	3	4	4
639	2	2	21	7	5	3	2	2	2
640	2	2	22	7	5	5	3	5	5
641	2	2	23	7	5	4	3	2	2
642	2	2	24	7	3	4	2	5	4
643	2	2	25	7	5	3	3	2	3
644	2	2	26	7	4	4	2	2	4
645	2	2	27	7	4	3	1	2	2
646	2	2	28	7	3	2	3	2	2
647	2	2	29	7	5	4	2	3	4
648	2	2	30	7	4	1	1	2	1
649	2	2	31	7	5	3	2	1	2
650	2	2	32	7	2	5	2	3	3
651	2	2	33	7	3	4	3	3	4
652	2	2	34	7	3	5	2	1	2
653	2	2	35	7	4	3	2	3	2
654	2	2	36	7	5	3	4	4	5
655	2	2	37	7	5	1	2	2	1
656	2	2	38	7	5	4	5	4	5
657	2	2	39	7	4	5	2	5	5
658	2	2	40	7	3	3	2	5	3
659	2	2	41	7	3	1	3	3	2
660	2	2	42	7	5	3	4	5	5
661	2	2	43	7	3	3	2	3	3
662	2	2	44	7	5	4	3	3	4
663	2	2	45	7	5	2	3	2	2
664	2	2	46	7	4	2	2	1	2
665	2	2	47	7	4	5	1	3	4
666	2	2	48	7	3	3	2	3	3
667	2	2	49	7	4	3	2	2	3
668	2	2	50	7	2	3	1	3	3
669	2	2	51	7	5	5	3	5	3
670	2	2	52	7	3	3	3	1	2
671	2	2	53	7	1	4	2	4	3
672	2	2	54	7	5	3	1	2	2
673	2	2	55	7	3	4	1	1	1
674	2	2	56	7	4	4	4	5	3
675	2	2	57	7	3	2	2	3	3
676	2	2	58	7	3	5	3	3	4
677	2	2	59	7	4	3	1	1	2
678	2	2	60	7	4	5	3	3	4
679	2	2	61	7	4	5	2	3	3
680	2	2	62	7	2	4	1	4	3
681	2	2	63	7	3	1	2	2	2
682	2	2	64	7	4	2	2	3	3
683	2	2	65	7	5	5	3	4	5
684	2	2	66	7	2	2	2	2	2
685	2	2	67	7	3	5	3	5	3
686	2	2	68	7	5	3	2	3	3
687	2	2	69	7	3	4	4	4	4
688	2	2	70	7	4	3	3	5	4
689	2	2	71	7	5	2	2	1	2
690	2	2	72	7	5	3	3	2	3
691	2	2	73	7	5	4	2	4	5
692	2	2	74	7	3	4	1	2	2
693	2	2	75	7	4	2	1	5	4
694	2	2	76	7	4	4	4	2	4
695	2	2	77	7	4	4	2	3	4
696	2	2	78	7	4	3	2	1	2
697	2	2	79	7	3	3	2	2	2
698	2	2	80	7	1	4	2	1	2
699	2	2	81	7	4	4	3	2	4
700	2	2	82	7	3	3	3	2	3
701	2	2	83	7	5	5	4	3	5
702	2	2	84	7	4	3	2	3	3
703	2	2	85	7	4	3	3	5	3
704	2	2	86	7	1	3	1	1	1
705	2	2	87	7	4	4	3	3	4
706	2	2	88	7	5	3	2	2	3
707	2	2	89	7	4	3	2	3	3
708	2	2	90	7	5	4	4	5	5
709	2	2	91	7	4	1	2	2	2
710	2	2	92	7	3	4	3	5	3
711	2	2	93	7	2	1	2	2	2
712	2	2	94	7	5	3	2	2	3
713	2	2	95	7	5	5	3	5	5
714	2	2	96	7	5	4	2	3	4
715	2	2	97	7	2	2	1	1	1
716	2	2	98	7	4	4	3	3	4
717	2	2	99	7	3	3	2	1	2
718	2	2	100	7	5	4	4	4	5
719	2	2	101	7	4	3	2	2	2
720	2	2	102	7	4	4	3	5	4
721	2	2	103	7	4	2	2	1	2

## Sheet: legend
BM - SP	breast meat - sighted people					People	1 - sighted people
BM - BP	breast meat - blind people						2 - blin people
LM - SP	leg meat - sighted people
LM - BP	leg meat - blind people					Meat type	1 - breast meat
							2 - leg meat
						Sheet	following number of evaluation sheets
						Species	1 - broiler chicken
							2 - turkey
							3 - barbarie duck
							4 - capon
							5 - guinea fowl
							6 - geese
							7 - ostrich
